# Supplementary material for: Alcohol Consumption Practices among Married Women of Reproductive Age in Nepal: A Population Based Household Survey
Source: PLoS One. 2016 Apr 1;11(4):e0152535. doi: 10.1371/journal.pone.0152535 (PMC4818085; doi:10.1371/journal.pone.0152535)
Supplement: S1 Codebook — (XLSX) [file pone.0152535.s001.xlsx]

## Sheet: Sheet2
Variable Code	Variable Labels	Value Labels
I1	Individual Participant ID in the order of VDC and Ward	1 to 9000
I4	Ecological Belts (Strata)	1 - Mountain 2 - Hill 3 - Terai
I7	Primary Sampling Units (100 VDCs and Municipalities in total, coded from 1 to 100)	1 to 100
I8	Value labels for the codes of PSUs (name of 100 PSUs as coded in I7)
I11	Place of residence	1: Rural 2: Urban
I12	Weight for individual household	Individual Weight
D2	Age group of the Respondents	1: 15-19 Years 2: 20-29 Years 3: 30-39 Years 4: 40-49 Years
D5	Type of caste/ethnicity	1: Dalit 2: Janajatis 3: Disadvantaged non-dalitterai caste 4: Religious minorities 5: Upper caste
D10	Level of Education	1: Illiterate 2: Non Formal 3: Primary 4: Secondary 5: Higher
D14	Type of Family	1: Nuclear 2: Joint 3: Extended
A2	Respondent ever drinking	1: Yes 2: No
A9	Respondent drinking in last 12 months	1: Yes 2: No
A46	Respondent drinking in last 1 month (30 days)	1: Yes 2: No
AE2	Drinking Status of Husband	1: Yes 2: No
AE14	HOme brewing of alcoholic beverages	1: Yes 2: No
