# Supplementary material for: Alcohol Consumption Practices among Married Women of Reproductive Age in Nepal: A Population Based Household Survey
Source: PLoS One. 2016 Apr 1;11(4):e0152535. doi: 10.1371/journal.pone.0152535 (PMC4818085; doi:10.1371/journal.pone.0152535)
Supplement: S1 Dataset — (XLSX) [file pone.0152535.s002.xlsx]

## Sheet: Sheet1
I1	I4	I7	I8	I11	I12	D2	D5	D10	D14	A2	A9	A46	AE2	AE14
8911	1	100	Jomsom	1	3602.98	2	2	3	1	2			1	0
8912	1	100	Jomsom	1	3602.98	2	3	3	1	2			0	0
8913	1	100	Jomsom	1	3602.98	2	5	4	1	2			0	0
8914	1	100	Jomsom	1	3602.98	4	6	5	1	2			0	0
8915	1	100	Jomsom	1	3602.98	2	5	4	1	2			1	0
8916	1	100	Jomsom	1	3602.98	2	5	4	1	2			0	0
8917	1	100	Jomsom	1	3602.98	3	1	2	1	1	1	0	1	0
8918	1	100	Jomsom	1	3602.98	2	3	5	1	2			0	0
8919	1	100	Jomsom	1	3602.98	3	2	1	1	2			0	0
8920	1	100	Jomsom	1	3602.98	2	2	1	1	1	0		1	0
8921	1	100	Jomsom	1	3602.98	2	2	4	1	1	0		1	0
8922	1	100	Jomsom	1	3602.98	1	1	3	1	2			0	0
8923	1	100	Jomsom	1	3602.98	2	2	4	2	2			0	0
8924	1	100	Jomsom	1	3602.98	4	1	1	1	2			0	0
8925	1	100	Jomsom	1	3602.98	2	2	3	2	1	1	1	0	1
8926	1	100	Jomsom	1	3602.98	2	1	3	2	2			0	1
8927	1	100	Jomsom	1	3602.98	4	5	4	1	2			1	0
8928	1	100	Jomsom	1	3602.98	3	1	2	1	1	0		0	0
8929	1	100	Jomsom	1	3602.98	2	1	2	1	1	1	0	0	0
8930	1	100	Jomsom	1	3602.98	2	6	4	1	2			0	0
8931	1	100	Jomsom	1	3602.98	2	2	4	1	2			1	0
8932	1	100	Jomsom	1	3602.98	3	2	4	1	1	1	1	1	0
8933	1	100	Jomsom	1	3602.98	3	6	4	1	1	1	1	0	1
8934	1	100	Jomsom	1	3602.98	2	1	5	2	2			0	1
8935	1	100	Jomsom	1	3602.98	2	1	3	1	2			0	0
8936	1	100	Jomsom	1	3602.98	3	1	2	1	1	0		0	0
8937	1	100	Jomsom	1	3602.98	2	1	5	1	2			0	0
8938	1	100	Jomsom	1	3602.98	3	1	2	1	2			1	0
8939	1	100	Jomsom	1	3602.98	3	1	3	1	2			0	0
8940	1	100	Jomsom	1	3602.98	3	5	5	3	2			0	0
8941	1	100	Jomsom	1	3602.98	3	1	1	1	1	1	1	1	0
8942	1	100	Jomsom	1	3602.98	2	5	4	1	2			1	0
8943	1	100	Jomsom	1	3602.98	3	5	4	1	1	0		1	1
8944	1	100	Jomsom	1	3602.98	3	2	1	1	1	1	1	1	1
8945	1	100	Jomsom	1	3602.98	2	3	4	1	2			1	0
8946	1	100	Jomsom	1	3602.98	3	1	4	2	2			0	0
8947	1	100	Jomsom	1	3602.98	2	1	1	1	1	1	0	1	0
8948	1	100	Jomsom	1	3602.98	2	1	2	1	1	1	1	1	1
8949	1	100	Jomsom	1	3602.98	2	6	4	1	2			0	0
8950	1	100	Jomsom	1	3602.98	2	2	4	1	2			0	0
8951	1	100	Jomsom	1	3602.98	3	1	2	1	1	0		1	0
8952	1	100	Jomsom	1	3602.98	2	2	1	1	2			0	0
8953	1	100	Jomsom	1	3602.98	3	5	3	1	2			0	0
8954	1	100	Jomsom	1	3602.98	2	2	2	1	2			0	0
8955	1	100	Jomsom	1	3602.98	2	5	4	1	2			0	1
8956	1	100	Jomsom	1	3602.98	3	1	3	1	2			1	0
8957	1	100	Jomsom	1	3602.98	2	1	3	1	2			1	0
8958	1	100	Jomsom	1	3602.98	2	1	5	1	2			0	0
8959	1	100	Jomsom	1	3602.98	3	5	2	1	1	0		1	1
8960	1	100	Jomsom	1	3602.98	3	1	3	1	1	0		1	0
8961	1	100	Jomsom	1	3602.98	3	1	1	1	2			0	0
8962	1	100	Jomsom	1	3602.98	4	2	1	1	1	1	1	1	0
8963	1	100	Jomsom	1	3602.98	2	1	5	1	2			0	0
8964	1	100	Jomsom	1	3602.98	4	1	1	1	1	0		0	0
8965	1	100	Jomsom	1	3602.98	3	4	4	1	2			0	0
8966	1	100	Jomsom	1	3602.98	4	2	4	2	2			0	1
8967	1	100	Jomsom	1	3602.98	3	5	4	2	1	0		0	1
8968	1	100	Jomsom	1	3602.98	2	5	4	2	2			0	1
8969	1	100	Jomsom	1	3602.98	3	2	4	1	1	0		1	1
8970	1	100	Jomsom	1	3602.98	2	5	3	2	1	1	1	0	1
8971	1	100	Jomsom	1	3602.98	3	5	3	1	2			1	0
8972	1	100	Jomsom	1	3602.98	3	5	4	1	1	1	0	1	0
8973	1	100	Jomsom	1	3602.98	2	2	4	1	1	0		1	0
8974	1	100	Jomsom	1	3602.98	3	1	2	1	2			0	0
8975	1	100	Jomsom	1	3602.98	3	2	1	1	2			0	0
8976	1	100	Jomsom	1	3602.98	4	5	1	1	2			0	0
8977	1	100	Jomsom	1	3602.98	3	5	1	2	2			1	1
8978	1	100	Jomsom	1	3602.98	4	6	4	2	2			0	0
8979	1	100	Jomsom	1	3602.98	2	1	4	1	2			1	0
8980	1	100	Jomsom	1	3602.98	2	1	5	1	2			0	0
8981	1	100	Jomsom	1	3602.98	2	2	4	1	2			0	0
8982	1	100	Jomsom	1	3602.98	3	2	2	1	2			1	1
8983	1	100	Jomsom	1	3602.98	4	2	1	1	2			1	1
8984	1	100	Jomsom	1	3602.98	2	6	4	1	2			0	0
8985	1	100	Jomsom	1	3602.98	2	1	4	1	1	0		0	0
8986	1	100	Jomsom	1	3602.98	3	5	4	1	1	0		1	0
8987	1	100	Jomsom	1	3602.98	3	2	2	1	2			1	1
8988	1	100	Jomsom	1	3602.98	4	2	1	2	2			0	0
8989	1	100	Jomsom	1	3602.98	2	2	4	1	2			1	0
8990	1	100	Jomsom	1	3602.98	3	5	4	2	2			0	0
8991	1	100	Jomsom	1	3602.98	3	5	2	2	2			0	1
8992	1	100	Jomsom	1	3602.98	2	5	4	2	2			0	1
8993	1	100	Jomsom	1	3602.98	2	2	3	1	1	1	0	1	0
8994	1	100	Jomsom	1	3602.98	2	5	4	1	2			0	1
8995	1	100	Jomsom	1	3602.98	4	1	3	1	1	1	1	1	1
8996	1	100	Jomsom	1	3602.98	2	5	4	2	2			0	1
8997	1	100	Jomsom	1	3602.98	2	5	5	1	2			1	1
8998	1	100	Jomsom	1	3602.98	4	5	2	1	1	0		0	1
8999	1	100	Jomsom	1	3602.98	2	2	3	1	1	1	1	1	0
9000	1	100	Jomsom	1	3602.98	2	2	1	1	1	0		1	0
8821	1	99	Talium	1	362.694	2	6	4	1	2			1	0
8822	1	99	Talium	1	362.694	2	1	1	1	2			1	0
8823	1	99	Talium	1	362.694	2	1	1	1	2			1	0
8824	1	99	Talium	1	362.694	2	1	1	1	2			1	0
8825	1	99	Talium	1	362.694	2	6	4	1	2			0	0
8826	1	99	Talium	1	362.694	2	6	5	1	2			0	0
8827	1	99	Talium	1	362.694	2	6	2	1	2			0	0
8828	1	99	Talium	1	362.694	2	6	3	1	2			0	0
8829	1	99	Talium	1	362.694	1	2	2	2	2			0	0
8830	1	99	Talium	1	362.694	2	6	2	2	2			1	0
8831	1	99	Talium	1	362.694	2	6	3	1	2			0	0
8832	1	99	Talium	1	362.694	2	6	1	2	2			0	0
8833	1	99	Talium	1	362.694	2	1	2	1	2			0	0
8834	1	99	Talium	1	362.694	2	6	2	2	2			0	0
8835	1	99	Talium	1	362.694	2	1	2	1	2			1	0
8836	1	99	Talium	1	362.694	2	6	5	2	2			0	0
8837	1	99	Talium	1	362.694	2	6	5	1	2			0	0
8838	1	99	Talium	1	362.694	2	6	2	2	2			0	0
8839	1	99	Talium	1	362.694	2	1	2	2	2			1	0
8840	1	99	Talium	1	362.694	2	1	2	2	2			1	0
8841	1	99	Talium	1	362.694	2	6	5	2	2			0	0
8842	1	99	Talium	1	362.694	2	6	2	2	2			0	0
8843	1	99	Talium	1	362.694	1	1	3	2	2			0	0
8844	1	99	Talium	1	362.694	2	1	2	1	2			1	0
8845	1	99	Talium	1	362.694	2	1	2	2	2			0	0
8846	1	99	Talium	1	362.694	2	6	1	2	2			0	0
8847	1	99	Talium	1	362.694	2	6	4	2	2			1	0
8848	1	99	Talium	1	362.694	1	1	4	2	2			0	0
8849	1	99	Talium	1	362.694	3	1	1	1	2			1	0
8850	1	99	Talium	1	362.694	2	6	1	2	2			1	1
8851	1	99	Talium	1	362.694	1	6	4	2	2			0	0
8852	1	99	Talium	1	362.694	1	6	4	2	2			0	0
8853	1	99	Talium	1	362.694	3	6	1	1	2			0	0
8854	1	99	Talium	1	362.694	2	6	2	1	2			0	0
8855	1	99	Talium	1	362.694	1	6	1	1	2			0	0
8856	1	99	Talium	1	362.694	2	6	1	1	2			1	0
8857	1	99	Talium	1	362.694	2	6	1	1	2			1	0
8858	1	99	Talium	1	362.694	4	6	1	1	2			0	0
8859	1	99	Talium	1	362.694	3	6	2	2	2			1	0
8860	1	99	Talium	1	362.694	2	6	1	1	2			0	0
8861	1	99	Talium	1	362.694	3	6	2	2	2			1	0
8862	1	99	Talium	1	362.694	2	6	2	2	2			0	0
8863	1	99	Talium	1	362.694	2	6	2	1	2			0	0
8864	1	99	Talium	1	362.694	2	6	2	2	2			0	0
8865	1	99	Talium	1	362.694	2	6	4	1	2			1	0
8866	1	99	Talium	1	362.694	3	6	1	1	2			0	0
8867	1	99	Talium	1	362.694	3	6	2	1	2			1	0
8868	1	99	Talium	1	362.694	2	6	2	1	2			0	0
8869	1	99	Talium	1	362.694	2	6	2	2	2			1	0
8870	1	99	Talium	1	362.694	3	6	2	1	2			1	0
8871	1	99	Talium	1	362.694	2	6	5	2	2			0	0
8872	1	99	Talium	1	362.694	1	6	4	1	2			0	0
8873	1	99	Talium	1	362.694	2	6	1	2	2			1	0
8874	1	99	Talium	1	362.694	2	6	2	1	2			1	0
8875	1	99	Talium	1	362.694	2	6	2	2	2			0	0
8876	1	99	Talium	1	362.694	2	6	1	1	2			1	0
8877	1	99	Talium	1	362.694	2	6	1	2	2			0	0
8878	1	99	Talium	1	362.694	2	6	1	2	2			0	0
8879	1	99	Talium	1	362.694	1	6	1	1	2			0	0
8880	1	99	Talium	1	362.694	2	6	4	1	2			1	1
8881	1	99	Talium	1	362.694	2	1	1	1	2			1	0
8882	1	99	Talium	1	362.694	2	6	2	2	2			1	0
8883	1	99	Talium	1	362.694	2	6	1	1	2			1	0
8884	1	99	Talium	1	362.694	2	6	2	1	2			0	0
8885	1	99	Talium	1	362.694	2	6	4	2	2			1	1
8886	1	99	Talium	1	362.694	2	6	1	1	2			1	0
8887	1	99	Talium	1	362.694	3	6	1	1	2			1	0
8888	1	99	Talium	1	362.694	2	1	5	1	2			1	0
8889	1	99	Talium	1	362.694	2	1	1	1	2			1	0
8890	1	99	Talium	1	362.694	2	1	1	1	2			1	0
8891	1	99	Talium	1	362.694	2	1	1	1	2			1	0
8892	1	99	Talium	1	362.694	1	1	4	1	2			0	0
8893	1	99	Talium	1	362.694	2	1	1	2	2			0	0
8894	1	99	Talium	1	362.694	2	1	1	1	2			1	0
8895	1	99	Talium	1	362.694	2	1	1	1	2			1	1
8896	1	99	Talium	1	362.694	3	1	1	2	2			1	0
8897	1	99	Talium	1	362.694	3	1	1	2	2			1	0
8898	1	99	Talium	1	362.694	3	1	1	1	2			1	0
8899	1	99	Talium	1	362.694	3	1	1	1	2			1	0
8900	1	99	Talium	1	362.694	2	1	4	2	2			0	0
8901	1	99	Talium	1	362.694	2	1	2	2	2			0	0
8902	1	99	Talium	1	362.694	2	6	4	2	2			1	0
8903	1	99	Talium	1	362.694	2	6	5	1	2			0	0
8904	1	99	Talium	1	362.694	2	6	1	1	2			1	0
8905	1	99	Talium	1	362.694	2	1	1	1	2			0	0
8906	1	99	Talium	1	362.694	2	6	1	1	2			0	0
8907	1	99	Talium	1	362.694	2	1	1	1	2			1	0
8908	1	99	Talium	1	362.694	1	6	2	1	2			0	0
8909	1	99	Talium	1	362.694	2	6	1	2	2			0	0
8910	1	99	Talium	1	362.694	3	6	2	2	2			0	0
8731	1	98	Chandannath	1	369.757	2	6	2	1	2			1	0
8732	1	98	Chandannath	1	369.757	3	2	2	1	1	1	1	1	1
8733	1	98	Chandannath	1	369.757	1	1	2	1	2			1	0
8734	1	98	Chandannath	1	369.757	2	1	1	2	2			1	0
8735	1	98	Chandannath	1	369.757	2	1	1	2	2			1	0
8736	1	98	Chandannath	1	369.757	2	1	1	1	2			1	0
8737	1	98	Chandannath	1	369.757	3	2	1	1	1	1	1	1	1
8738	1	98	Chandannath	1	369.757	3	6	5	2	2			1	0
8739	1	98	Chandannath	1	369.757	2	1	4	2	2			0	0
8740	1	98	Chandannath	1	369.757	2	1	1	2	2			1	0
8741	1	98	Chandannath	1	369.757	2	1	2	1	1	0		1	0
8742	1	98	Chandannath	1	369.757	3	1	2	1	2			1	0
8743	1	98	Chandannath	1	369.757	1	1	2	3	2			0	0
8744	1	98	Chandannath	1	369.757	1	1	2	3	2			0	0
8745	1	98	Chandannath	1	369.757	2	1	1	2	2			0	0
8746	1	98	Chandannath	1	369.757	2	1	1	2	2			1	0
8747	1	98	Chandannath	1	369.757	2	1	2	3	2			0	0
8748	1	98	Chandannath	1	369.757	2	1	2	2	2			0	0
8749	1	98	Chandannath	1	369.757	2	1	2	2	2			0	0
8750	1	98	Chandannath	1	369.757	2	1	2	1	2			1	0
8751	1	98	Chandannath	1	369.757	2	1	2	2	2			0	0
8752	1	98	Chandannath	1	369.757	2	1	2	3	2			0	0
8753	1	98	Chandannath	1	369.757	2	1	2	2	2			0	0
8754	1	98	Chandannath	1	369.757	2	1	4	2	2			1	0
8755	1	98	Chandannath	1	369.757	2	6	1	2	2			1	0
8756	1	98	Chandannath	1	369.757	2	1	1	1	2			0	0
8757	1	98	Chandannath	1	369.757	1	1	4	2	1	1	0	0	0
8758	1	98	Chandannath	1	369.757	2	1	1	2	2			1	1
8759	1	98	Chandannath	1	369.757	2	6	1	2	2			1	0
8760	1	98	Chandannath	1	369.757	2	5	5	2	2			1	0
8761	1	98	Chandannath	1	369.757	2	6	2	1	1	0		1	0
8762	1	98	Chandannath	1	369.757	2	6	5	2	2			1	0
8763	1	98	Chandannath	1	369.757	2	6	4	1	2			0	0
8764	1	98	Chandannath	1	369.757	1	1	3	2	1	0		1	0
8765	1	98	Chandannath	1	369.757	2	6	5	1	2			0	0
8766	1	98	Chandannath	1	369.757	1	6	5	2	2			0	0
8767	1	98	Chandannath	1	369.757	2	6	4	2	2			0	1
8768	1	98	Chandannath	1	369.757	3	5	4	1	1	0		1	1
8769	1	98	Chandannath	1	369.757	2	6	5	1	2			1	0
8770	1	98	Chandannath	1	369.757	3	6	2	1	2			1	0
8771	1	98	Chandannath	1	369.757	2	6	5	2	2			0	1
8772	1	98	Chandannath	1	369.757	3	2	4	1	1	1	0	1	1
8773	1	98	Chandannath	1	369.757	2	6	2	1	2			0	0
8774	1	98	Chandannath	1	369.757	2	2	4	1	2			1	0
8775	1	98	Chandannath	1	369.757	1	6	5	2	2			0	0
8776	1	98	Chandannath	1	369.757	2	6	5	2	2			0	0
8777	1	98	Chandannath	1	369.757	3	6	4	2	2			1	0
8778	1	98	Chandannath	1	369.757	2	2	2	1	2			1	0
8779	1	98	Chandannath	1	369.757	2	6	1	1	2			1	0
8780	1	98	Chandannath	1	369.757	2	6	5	1	2			0	0
8781	1	98	Chandannath	1	369.757	2	6	4	1	2			0	0
8782	1	98	Chandannath	1	369.757	2	6	5	2	2			0	0
8783	1	98	Chandannath	1	369.757	2	6	5	1	2			1	0
8784	1	98	Chandannath	1	369.757	2	6	5	2	2			1	0
8785	1	98	Chandannath	1	369.757	1	2	4	2	2			1	1
8786	1	98	Chandannath	1	369.757	2	2	2	1	2			0	0
8787	1	98	Chandannath	1	369.757	2	6	5	2	2			0	0
8788	1	98	Chandannath	1	369.757	2	6	5	1	2			0	0
8789	1	98	Chandannath	1	369.757	2	1	4	2	2			1	0
8790	1	98	Chandannath	1	369.757	2	6	5	2	2			1	1
8791	1	98	Chandannath	1	369.757	2	6	4	1	2			1	0
8792	1	98	Chandannath	1	369.757	2	1	2	1	2			1	0
8793	1	98	Chandannath	1	369.757	2	1	1	2	2			0	0
8794	1	98	Chandannath	1	369.757	2	2	5	2	1	0		0	1
8795	1	98	Chandannath	1	369.757	2	2	5	1	2			0	0
8796	1	98	Chandannath	1	369.757	2	6	5	1	2			0	0
8797	1	98	Chandannath	1	369.757	3	5	2	2	1	0		1	1
8798	1	98	Chandannath	1	369.757	2	6	2	1	2			1	0
8799	1	98	Chandannath	1	369.757	2	6	5	2	2			0	0
8800	1	98	Chandannath	1	369.757	2	5	5	1	2			0	0
8801	1	98	Chandannath	1	369.757	2	5	4	1	2			1	0
8802	1	98	Chandannath	1	369.757	2	6	2	1	2			0	0
8803	1	98	Chandannath	1	369.757	2	6	5	1	2			0	0
8804	1	98	Chandannath	1	369.757	3	5	4	1	2			1	0
8805	1	98	Chandannath	1	369.757	3	2	4	1	2			1	0
8806	1	98	Chandannath	1	369.757	2	5	4	2	2			0	0
8807	1	98	Chandannath	1	369.757	3	5	2	1	1	0		0	0
8808	1	98	Chandannath	1	369.757	2	6	4	1	2			0	0
8809	1	98	Chandannath	1	369.757	2	6	1	2	2			0	0
8810	1	98	Chandannath	1	369.757	2	2	4	2	2			1	0
8811	1	98	Chandannath	1	369.757	2	6	5	1	2			1	0
8812	1	98	Chandannath	1	369.757	1	6	2	1	2			1	0
8813	1	98	Chandannath	1	369.757	1	5	4	1	2			1	0
8814	1	98	Chandannath	1	369.757	2	6	5	2	2			0	0
8815	1	98	Chandannath	1	369.757	2	6	5	1	2			0	0
8816	1	98	Chandannath	1	369.757	2	6	2	1	2			1	0
8817	1	98	Chandannath	1	369.757	2	6	4	1	2			1	0
8818	1	98	Chandannath	1	369.757	2	6	4	1	2			1	0
8819	1	98	Chandannath	1	369.757	2	6	4	2	2			0	0
8820	1	98	Chandannath	1	369.757	2	6	4	1	2			0	0
8641	1	97	Tamakhani	1	295.513	2	2	3	2	1	1	1	0	1
8642	1	97	Tamakhani	1	295.513	3	2	2	1	2			1	1
8643	1	97	Tamakhani	1	295.513	2	2	3	2	1	1	1	1	1
8644	1	97	Tamakhani	1	295.513	3	2	2	3	1	1	1	1	1
8645	1	97	Tamakhani	1	295.513	2	2	2	3	1	1	1	1	1
8646	1	97	Tamakhani	1	295.513	4	2	2	2	1	1	1	1	1
8647	1	97	Tamakhani	1	295.513	3	2	1	1	2			0	1
8648	1	97	Tamakhani	1	295.513	2	2	1	2	1	0		1	1
8649	1	97	Tamakhani	1	295.513	2	2	2	1	2			0	1
8650	1	97	Tamakhani	1	295.513	4	2	2	1	1	1	1	1	1
8651	1	97	Tamakhani	1	295.513	3	2	2	1	2			0	1
8652	1	97	Tamakhani	1	295.513	3	2	4	1	2			0	1
8653	1	97	Tamakhani	1	295.513	3	2	2	2	2			0	1
8654	1	97	Tamakhani	1	295.513	3	2	4	1	1	1	1	1	1
8655	1	97	Tamakhani	1	295.513	3	2	2	1	1	1	1	1	1
8656	1	97	Tamakhani	1	295.513	2	2	2	1	2			0	1
8657	1	97	Tamakhani	1	295.513	2	2	2	2	1	1	1	1	1
8658	1	97	Tamakhani	1	295.513	2	2	2	2	2			1	1
8659	1	97	Tamakhani	1	295.513	3	2	1	1	2			0	1
8660	1	97	Tamakhani	1	295.513	4	2	1	1	2			0	1
8661	1	97	Tamakhani	1	295.513	1	2	3	2	2			1	1
8662	1	97	Tamakhani	1	295.513	2	2	2	1	2			1	1
8663	1	97	Tamakhani	1	295.513	4	2	2	2	2			0	1
8664	1	97	Tamakhani	1	295.513	3	2	1	2	1	1	1	1	1
8665	1	97	Tamakhani	1	295.513	2	2	2	1	2			1	1
8666	1	97	Tamakhani	1	295.513	2	2	2	1	2			1	0
8667	1	97	Tamakhani	1	295.513	2	2	2	2	2			0	1
8668	1	97	Tamakhani	1	295.513	3	5	4	1	2			0	0
8669	1	97	Tamakhani	1	295.513	2	2	2	1	1	1	1	1	1
8670	1	97	Tamakhani	1	295.513	3	5	1	2	2			0	0
8671	1	97	Tamakhani	1	295.513	4	2	2	1	2			0	0
8672	1	97	Tamakhani	1	295.513	4	2	1	1	2			0	1
8673	1	97	Tamakhani	1	295.513	2	2	4	2	2			0	0
8674	1	97	Tamakhani	1	295.513	3	2	2	2	1	0		0	1
8675	1	97	Tamakhani	1	295.513	2	2	5	2	1	0		1	1
8676	1	97	Tamakhani	1	295.513	3	2	2	2	1	0		0	1
8677	1	97	Tamakhani	1	295.513	2	2	4	2	1	1	1	1	1
8678	1	97	Tamakhani	1	295.513	4	5	2	1	2			0	1
8679	1	97	Tamakhani	1	295.513	2	2	2	2	2			0	1
8680	1	97	Tamakhani	1	295.513	2	2	3	1	1	1	1	1	1
8681	1	97	Tamakhani	1	295.513	2	2	2	2	1	1	1	0	1
8682	1	97	Tamakhani	1	295.513	3	5	2	1	2			0	1
8683	1	97	Tamakhani	1	295.513	3	2	2	1	1	1	1	1	1
8684	1	97	Tamakhani	1	295.513	4	2	4	1	1	0		1	1
8685	1	97	Tamakhani	1	295.513	2	2	3	1	1	1	1	1	1
8686	1	97	Tamakhani	1	295.513	3	2	2	1	1	1	1	1	1
8687	1	97	Tamakhani	1	295.513	3	2	3	1	1	1	1	1	1
8688	1	97	Tamakhani	1	295.513	4	2	2	1	1	1	1	1	1
8689	1	97	Tamakhani	1	295.513	3	2	1	1	2			0	1
8690	1	97	Tamakhani	1	295.513	4	1	1	2	2			0	1
8691	1	97	Tamakhani	1	295.513	2	2	4	1	1	0		1	1
8692	1	97	Tamakhani	1	295.513	2	2	4	2	2			0	0
8693	1	97	Tamakhani	1	295.513	2	2	3	2	1	0		1	0
8694	1	97	Tamakhani	1	295.513	2	2	5	2	1	0		0	0
8695	1	97	Tamakhani	1	295.513	3	2	1	1	1	1	1	1	1
8696	1	97	Tamakhani	1	295.513	2	2	1	1	1	1	1	1	1
8697	1	97	Tamakhani	1	295.513	4	2	2	1	2			0	0
8698	1	97	Tamakhani	1	295.513	2	2	3	2	1	1	1	0	1
8699	1	97	Tamakhani	1	295.513	2	2	3	1	1	1	1	1	1
8700	1	97	Tamakhani	1	295.513	4	2	1	1	1	1	1	1	1
8701	1	97	Tamakhani	1	295.513	1	5	5	3	1	0		0	1
8702	1	97	Tamakhani	1	295.513	4	2	1	2	1	1	1	1	1
8703	1	97	Tamakhani	1	295.513	1	2	4	2	1	1	1	0	1
8704	1	97	Tamakhani	1	295.513	3	2	1	1	1	1	1	1	1
8705	1	97	Tamakhani	1	295.513	3	2	2	2	1	1	1	1	1
8706	1	97	Tamakhani	1	295.513	3	2	2	1	2			0	1
8707	1	97	Tamakhani	1	295.513	2	2	3	1	1	1	1	0	1
8708	1	97	Tamakhani	1	295.513	2	2	4	2	1	1	1	1	1
8709	1	97	Tamakhani	1	295.513	4	2	1	2	1	1	1	1	1
8710	1	97	Tamakhani	1	295.513	3	2	2	1	1	0		0	1
8711	1	97	Tamakhani	1	295.513	3	2	2	1	1	1	1	1	1
8712	1	97	Tamakhani	1	295.513	4	2	4	1	1	1	1	1	1
8713	1	97	Tamakhani	1	295.513	4	2	2	1	1	1	1	1	1
8714	1	97	Tamakhani	1	295.513	2	2	2	1	2			1	0
8715	1	97	Tamakhani	1	295.513	3	2	2	1	2			0	1
8716	1	97	Tamakhani	1	295.513	2	2	2	2	1	1	1	0	1
8717	1	97	Tamakhani	1	295.513	3	5	2	2	1	1	1	1	1
8718	1	97	Tamakhani	1	295.513	4	2	1	1	2			0	0
8719	1	97	Tamakhani	1	295.513	4	2	2	1	1	1	1	0	1
8720	1	97	Tamakhani	1	295.513	4	2	1	1	2			0	1
8721	1	97	Tamakhani	1	295.513	4	2	2	1	2			1	1
8722	1	97	Tamakhani	1	295.513	1	2	4	2	1	0		1	1
8723	1	97	Tamakhani	1	295.513	2	2	4	2	1	1	1	0	1
8724	1	97	Tamakhani	1	295.513	2	2	5	1	2			0	1
8725	1	97	Tamakhani	1	295.513	4	2	2	2	1	1	1	1	1
8726	1	97	Tamakhani	1	295.513	3	2	2	1	2			1	1
8727	1	97	Tamakhani	1	295.513	3	2	1	1	1	1	1	1	1
8728	1	97	Tamakhani	1	295.513	2	2	4	1	1	0		0	1
8729	1	97	Tamakhani	1	295.513	4	2	1	2	1	0		1	1
8730	1	97	Tamakhani	1	295.513	3	2	2	1	1	0		1	1
8551	1	96	Salleri	1	332.852	4	2	2	2	1	1	1	1	0
8552	1	96	Salleri	1	332.852	3	1	4	1	2			0	0
8553	1	96	Salleri	1	332.852	2	2	4	1	1	1	1	0	1
8554	1	96	Salleri	1	332.852	3	2	5	1	2			1	0
8555	1	96	Salleri	1	332.852	2	2	5	1	2			1	1
8556	1	96	Salleri	1	332.852	2	2	5	1	2			1	1
8557	1	96	Salleri	1	332.852	2	5	4	1	2			1	0
8558	1	96	Salleri	1	332.852	2	1	2	1	2			0	0
8559	1	96	Salleri	1	332.852	2	2	4	1	2			0	0
8560	1	96	Salleri	1	332.852	3	2	2	1	2			0	0
8561	1	96	Salleri	1	332.852	4	6	4	1	1	1	1	1	1
8562	1	96	Salleri	1	332.852	4	2	2	1	1	0		1	0
8563	1	96	Salleri	1	332.852	3	2	1	1	1	0		0	0
8564	1	96	Salleri	1	332.852	3	2	1	1	1	0		1	1
8565	1	96	Salleri	1	332.852	4	2	2	1	2			0	0
8566	1	96	Salleri	1	332.852	2	5	4	1	1	1	1	1	1
8567	1	96	Salleri	1	332.852	2	6	3	1	1	0		0	1
8568	1	96	Salleri	1	332.852	3	1	2	1	1	1	1	1	1
8569	1	96	Salleri	1	332.852	3	1	2	1	2			0	0
8570	1	96	Salleri	1	332.852	4	2	5	2	1	1	1	1	1
8571	1	96	Salleri	1	332.852	2	1	2	1	2			0	1
8572	1	96	Salleri	1	332.852	2	1	5	2	2			1	0
8573	1	96	Salleri	1	332.852	2	1	4	1	2			0	0
8574	1	96	Salleri	1	332.852	4	2	2	1	1	0		0	1
8575	1	96	Salleri	1	332.852	2	2	4	1	1	1	0	1	0
8576	1	96	Salleri	1	332.852	4	2	2	1	1	0		0	0
8577	1	96	Salleri	1	332.852	2	2	3	1	1	1	1	1	1
8578	1	96	Salleri	1	332.852	4	2	2	1	2			0	1
8579	1	96	Salleri	1	332.852	1	2	4	2	1	0		1	1
8580	1	96	Salleri	1	332.852	1	5	5	2	1	1	0	1	0
8581	1	96	Salleri	1	332.852	2	2	5	1	1	0		1	0
8582	1	96	Salleri	1	332.852	2	2	1	1	1	1	1	1	0
8583	1	96	Salleri	1	332.852	2	1	3	1	2			0	0
8584	1	96	Salleri	1	332.852	3	2	1	1	2			1	0
8585	1	96	Salleri	1	332.852	2	1	1	1	2			1	0
8586	1	96	Salleri	1	332.852	2	1	1	1	1	0		1	0
8587	1	96	Salleri	1	332.852	2	2	1	1	2			1	0
8588	1	96	Salleri	1	332.852	3	2	1	1	1	0		0	0
8589	1	96	Salleri	1	332.852	4	1	2	1	1	0		1	0
8590	1	96	Salleri	1	332.852	3	2	5	1	2			0	0
8591	1	96	Salleri	1	332.852	2	2	4	1	2			0	0
8592	1	96	Salleri	1	332.852	3	1	2	2	1	0		0	0
8593	1	96	Salleri	1	332.852	3	2	2	1	1	0		0	0
8594	1	96	Salleri	1	332.852	2	2	2	1	2			0	0
8595	1	96	Salleri	1	332.852	2	2	2	1	1	0		0	0
8596	1	96	Salleri	1	332.852	2	2	2	1	1	0		0	0
8597	1	96	Salleri	1	332.852	4	2	2	2	1	1	1	1	1
8598	1	96	Salleri	1	332.852	4	2	2	1	1	1	0	1	1
8599	1	96	Salleri	1	332.852	2	2	4	1	1	0		0	0
8600	1	96	Salleri	1	332.852	3	2	2	1	2			0	0
8601	1	96	Salleri	1	332.852	4	2	2	1	1	0		0	0
8602	1	96	Salleri	1	332.852	2	2	4	1	2			0	0
8603	1	96	Salleri	1	332.852	2	2	2	1	1	1	1	1	1
8604	1	96	Salleri	1	332.852	3	2	4	2	2			0	0
8605	1	96	Salleri	1	332.852	3	2	2	1	1	1	0	1	1
8606	1	96	Salleri	1	332.852	4	2	2	2	2			0	1
8607	1	96	Salleri	1	332.852	3	2	4	2	2			0	0
8608	1	96	Salleri	1	332.852	3	1	2	1	1	1	1	0	1
8609	1	96	Salleri	1	332.852	2	1	2	1	2			0	1
8610	1	96	Salleri	1	332.852	2	1	5	1	2			1	1
8611	1	96	Salleri	1	332.852	2	6	5	1	1	1	1	0	1
8612	1	96	Salleri	1	332.852	3	6	1	1	2			0	0
8613	1	96	Salleri	1	332.852	4	2	1	1	1	0		1	0
8614	1	96	Salleri	1	332.852	4	2	2	1	2			0	0
8615	1	96	Salleri	1	332.852	2	2	5	1	2			0	0
8616	1	96	Salleri	1	332.852	2	2	1	1	1	0		1	0
8617	1	96	Salleri	1	332.852	2	6	2	1	2			0	0
8618	1	96	Salleri	1	332.852	3	2	2	1	1	1	0	0	0
8619	1	96	Salleri	1	332.852	2	6	3	1	1	0		0	0
8620	1	96	Salleri	1	332.852	2	2	4	1	2			0	0
8621	1	96	Salleri	1	332.852	2	2	4	1	1	0		0	0
8622	1	96	Salleri	1	332.852	2	6	5	1	2			1	0
8623	1	96	Salleri	1	332.852	2	6	4	1	1	0		0	1
8624	1	96	Salleri	1	332.852	3	2	2	1	2			0	0
8625	1	96	Salleri	1	332.852	4	2	4	1	2			0	0
8626	1	96	Salleri	1	332.852	3	2	2	1	2			0	0
8627	1	96	Salleri	1	332.852	1	5	4	1	2			0	0
8628	1	96	Salleri	1	332.852	3	1	4	1	2			1	1
8629	1	96	Salleri	1	332.852	3	6	4	1	2			1	0
8630	1	96	Salleri	1	332.852	3	6	2	1	1	0		1	1
8631	1	96	Salleri	1	332.852	3	1	2	1	1	0		0	1
8632	1	96	Salleri	1	332.852	2	2	2	1	1	0		1	1
8633	1	96	Salleri	1	332.852	2	2	2	1	1	1	1	0	1
8634	1	96	Salleri	1	332.852	1	1	2	1	2			0	1
8635	1	96	Salleri	1	332.852	3	1	2	2	2			0	0
8636	1	96	Salleri	1	332.852	3	2	2	2	1	0		1	1
8637	1	96	Salleri	1	332.852	3	2	2	2	1	0		1	0
8638	1	96	Salleri	1	332.852	4	1	2	1	1	1	1	1	1
8639	1	96	Salleri	1	332.852	2	6	5	2	2			0	0
8640	1	96	Salleri	1	332.852	2	2	4	2	2			0	0
8461	1	95	Nele	1	344.504	3	2	2	1	1	0		1	1
8462	1	95	Nele	1	344.504	2	6	4	1	2			0	0
8463	1	95	Nele	1	344.504	4	6	2	1	1	0		0	0
8464	1	95	Nele	1	344.504	2	6	4	2	1	1	1	0	1
8465	1	95	Nele	1	344.504	2	2	1	1	1	1	1	0	1
8466	1	95	Nele	1	344.504	3	2	2	1	2			0	0
8467	1	95	Nele	1	344.504	4	6	5	1	2			0	0
8468	1	95	Nele	1	344.504	2	6	4	1	2			0	0
8469	1	95	Nele	1	344.504	3	6	2	1	2			0	0
8470	1	95	Nele	1	344.504	3	6	2	1	2			0	0
8471	1	95	Nele	1	344.504	4	6	2	1	2			0	0
8472	1	95	Nele	1	344.504	4	6	2	1	2			0	0
8473	1	95	Nele	1	344.504	4	6	2	1	2			0	0
8474	1	95	Nele	1	344.504	3	6	2	1	2			0	1
8475	1	95	Nele	1	344.504	3	1	2	1	2			0	1
8476	1	95	Nele	1	344.504	2	6	5	2	2			0	0
8477	1	95	Nele	1	344.504	3	6	2	1	2			0	0
8478	1	95	Nele	1	344.504	3	6	2	1	2			0	0
8479	1	95	Nele	1	344.504	3	6	2	1	2			0	0
8480	1	95	Nele	1	344.504	3	6	2	1	1	0		0	1
8481	1	95	Nele	1	344.504	3	1	2	1	2			0	0
8482	1	95	Nele	1	344.504	3	6	4	3	2			0	0
8483	1	95	Nele	1	441.587	3	6	4	2	2			1	0
8484	1	95	Nele	1	441.587	3	6	2	1	2			0	0
8485	1	95	Nele	1	441.587	3	6	2	1	1	0		1	0
8486	1	95	Nele	1	441.587	3	1	2	1	1	0		1	0
8487	1	95	Nele	1	441.587	3	3	1	1	1	0		0	1
8488	1	95	Nele	1	441.587	3	2	1	2	2			0	1
8489	1	95	Nele	1	441.587	4	2	2	2	2			0	0
8490	1	95	Nele	1	441.587	3	6	3	1	2			1	0
8491	1	95	Nele	1	344.504	3	1	3	1	2			0	0
8492	1	95	Nele	1	344.504	4	5	2	2	2			1	0
8493	1	95	Nele	1	344.504	3	6	4	1	2			0	0
8494	1	95	Nele	1	344.504	4	5	4	1	2			0	0
8495	1	95	Nele	1	344.504	2	6	5	1	2			0	0
8496	1	95	Nele	1	344.504	4	6	2	1	2			1	0
8497	1	95	Nele	1	344.504	3	6	4	1	2			1	0
8498	1	95	Nele	1	344.504	2	1	4	1	1	1	0	1	1
8499	1	95	Nele	1	344.504	3	2	2	1	2			0	0
8500	1	95	Nele	1	344.504	2	2	3	1	2			0	0
8501	1	95	Nele	1	344.504	4	6	2	1	2			0	0
8502	1	95	Nele	1	441.587	2	2	5	1	2			1	0
8503	1	95	Nele	1	441.587	3	1	4	2	1	1	1	1	0
8504	1	95	Nele	1	441.587	4	6	4	1	2			1	0
8505	1	95	Nele	1	441.587	4	2	3	1	2			0	0
8506	1	95	Nele	1	441.587	4	2	2	2	2			0	0
8507	1	95	Nele	1	441.587	2	2	3	1	2			0	0
8508	1	95	Nele	1	441.587	2	1	1	1	2			0	0
8509	1	95	Nele	1	441.587	3	6	3	3	2			0	0
8510	1	95	Nele	1	441.587	2	6	5	2	2			1	0
8511	1	95	Nele	1	441.587	2	6	4	1	2			0	0
8512	1	95	Nele	1	441.587	4	6	2	1	2			0	0
8513	1	95	Nele	1	441.587	2	6	4	1	1	0		1	0
8514	1	95	Nele	1	441.587	2	6	5	1	1	0		1	1
8515	1	95	Nele	1	441.587	2	2	2	1	1	1	1	1	1
8516	1	95	Nele	1	441.587	2	2	2	1	2			0	0
8517	1	95	Nele	1	441.587	4	2	2	1	2			1	0
8518	1	95	Nele	1	441.587	2	5	4	1	2			1	0
8519	1	95	Nele	1	441.587	3	6	2	1	2			1	0
8520	1	95	Nele	1	441.587	4	5	2	1	2			0	0
8521	1	95	Nele	1	344.504	3	6	2	2	1	1	1	0	0
8522	1	95	Nele	1	344.504	2	6	3	1	2			0	0
8523	1	95	Nele	1	344.504	2	5	2	1	1	0		1	0
8524	1	95	Nele	1	344.504	3	6	2	1	1	1	1	1	1
8525	1	95	Nele	1	344.504	4	6	2	1	2			0	0
8526	1	95	Nele	1	344.504	4	6	2	1	2			1	0
8527	1	95	Nele	1	344.504	3	6	2	1	2			0	0
8528	1	95	Nele	1	344.504	4	6	2	1	2			1	0
8529	1	95	Nele	1	344.504	3	6	2	1	2			0	0
8530	1	95	Nele	1	344.504	3	6	2	1	2			0	0
8531	1	95	Nele	1	344.504	3	5	4	1	2			0	0
8532	1	95	Nele	1	344.504	2	6	2	1	2			0	0
8533	1	95	Nele	1	344.504	3	6	2	1	2			0	0
8534	1	95	Nele	1	344.504	3	2	2	1	2			0	0
8535	1	95	Nele	1	344.504	4	2	2	2	2			0	0
8536	1	95	Nele	1	344.504	4	6	2	1	2			0	0
8537	1	95	Nele	1	344.504	4	6	2	1	2			0	0
8538	1	95	Nele	1	344.504	2	5	2	1	2			0	0
8539	1	95	Nele	1	344.504	3	6	2	1	2			0	0
8540	1	95	Nele	1	344.504	2	6	2	1	2			0	0
8541	1	95	Nele	1	344.504	4	6	2	1	2			0	0
8542	1	95	Nele	1	344.504	2	1	4	1	2			0	0
8543	1	95	Nele	1	344.504	3	2	2	2	2			0	1
8544	1	95	Nele	1	344.504	2	1	4	1	2			0	1
8545	1	95	Nele	1	344.504	2	6	4	2	2			0	0
8546	1	95	Nele	1	344.504	2	1	4	2	2			1	0
8547	1	95	Nele	1	344.504	2	6	2	1	2			0	0
8548	1	95	Nele	1	441.587	2	6	4	3	2			0	0
8549	1	95	Nele	1	441.587	3	6	2	1	2			1	1
8550	1	95	Nele	1	441.587	2	6	2	1	2			0	0
8371	1	94	Subeda	1	207.261	2	1	2	1	2			1	0
8372	1	94	Subeda	1	207.261	1	1	1	2	2			1	0
8373	1	94	Subeda	1	207.261	3	6	1	1	2			0	0
8374	1	94	Subeda	1	207.261	3	1	1	2	2			1	0
8375	1	94	Subeda	1	207.261	3	1	1	1	2			0	0
8376	1	94	Subeda	1	207.261	4	1	1	1	2			1	0
8377	1	94	Subeda	1	207.261	2	6	5	1	2			1	0
8378	1	94	Subeda	1	207.261	1	6	2	2	2			1	0
8379	1	94	Subeda	1	207.261	1	6	2	1	2			0	0
8380	1	94	Subeda	1	207.261	2	6	2	1	2			1	0
8381	1	94	Subeda	1	207.261	1	6	4	2	2			1	0
8382	1	94	Subeda	1	207.261	3	1	1	1	2			0	0
8383	1	94	Subeda	1	207.261	2	6	3	1	2			1	0
8384	1	94	Subeda	1	207.261	2	1	1	1	2			0	0
8385	1	94	Subeda	1	207.261	3	6	1	1	2			0	0
8386	1	94	Subeda	1	207.261	1	6	4	2	2			0	0
8387	1	94	Subeda	1	207.261	1	6	4	2	2			0	0
8388	1	94	Subeda	1	207.261	3	6	1	1	2			1	0
8389	1	94	Subeda	1	207.261	2	6	4	1	2			1	0
8390	1	94	Subeda	1	207.261	2	6	3	1	2			1	0
8391	1	94	Subeda	1	207.261	1	6	4	2	2			1	0
8392	1	94	Subeda	1	207.261	2	1	1	1	2			1	0
8393	1	94	Subeda	1	207.261	3	1	1	1	2			1	0
8394	1	94	Subeda	1	207.261	2	6	4	2	2			1	0
8395	1	94	Subeda	1	207.261	2	6	5	2	2			1	0
8396	1	94	Subeda	1	207.261	3	1	1	1	2			0	0
8397	1	94	Subeda	1	207.261	2	6	4	2	2			1	0
8398	1	94	Subeda	1	207.261	4	6	1	2	2			1	0
8399	1	94	Subeda	1	207.261	2	6	1	1	2			1	0
8400	1	94	Subeda	1	207.261	2	1	1	2	2			0	0
8401	1	94	Subeda	1	207.261	2	6	2	1	2			1	0
8402	1	94	Subeda	1	207.261	2	6	3	2	2			0	0
8403	1	94	Subeda	1	207.261	2	6	2	1	2			1	0
8404	1	94	Subeda	1	207.261	3	1	1	1	2			1	0
8405	1	94	Subeda	1	207.261	1	6	4	2	2			0	0
8406	1	94	Subeda	1	207.261	1	1	2	2	2			1	0
8407	1	94	Subeda	1	207.261	2	1	2	1	2			1	0
8408	1	94	Subeda	1	207.261	2	6	2	1	2			0	0
8409	1	94	Subeda	1	207.261	2	1	2	2	2			0	0
8410	1	94	Subeda	1	207.261	3	1	1	1	2			1	0
8411	1	94	Subeda	1	207.261	3	1	1	1	2			1	0
8412	1	94	Subeda	1	207.261	1	6	4	2	2			1	0
8413	1	94	Subeda	1	207.261	2	6	4	2	2			1	0
8414	1	94	Subeda	1	207.261	3	6	4	1	2			0	0
8415	1	94	Subeda	1	207.261	3	1	1	1	2			0	0
8416	1	94	Subeda	1	207.261	1	6	4	2	2			1	0
8417	1	94	Subeda	1	207.261	2	1	1	2	2			1	0
8418	1	94	Subeda	1	207.261	2	6	4	2	2			0	0
8419	1	94	Subeda	1	207.261	2	6	4	1	2			1	0
8420	1	94	Subeda	1	207.261	2	6	1	1	2			0	0
8421	1	94	Subeda	1	207.261	2	1	1	1	2			1	0
8422	1	94	Subeda	1	207.261	2	1	1	2	2			0	0
8423	1	94	Subeda	1	207.261	4	6	1	2	2			1	0
8424	1	94	Subeda	1	207.261	3	6	2	1	2			1	0
8425	1	94	Subeda	1	207.261	2	1	2	1	2			1	0
8426	1	94	Subeda	1	207.261	3	6	1	1	2			1	0
8427	1	94	Subeda	1	207.261	3	6	2	1	2			1	0
8428	1	94	Subeda	1	207.261	1	5	4	2	2			1	0
8429	1	94	Subeda	1	207.261	2	6	4	1	2			1	0
8430	1	94	Subeda	1	207.261	2	1	2	1	2			1	0
8431	1	94	Subeda	1	207.261	3	6	4	1	1	1	0	1	0
8432	1	94	Subeda	1	207.261	2	6	1	1	2			1	0
8433	1	94	Subeda	1	207.261	2	1	1	1	2			0	0
8434	1	94	Subeda	1	207.261	2	6	4	2	2			0	0
8435	1	94	Subeda	1	207.261	3	6	4	1	2			1	0
8436	1	94	Subeda	1	207.261	2	6	1	1	2			0	0
8437	1	94	Subeda	1	207.261	1	6	4	2	2			1	0
8438	1	94	Subeda	1	207.261	2	6	4	2	2			1	0
8439	1	94	Subeda	1	207.261	3	6	4	1	2			0	0
8440	1	94	Subeda	1	207.261	3	1	1	1	2			1	0
8441	1	94	Subeda	1	207.261	1	6	4	2	2			1	0
8442	1	94	Subeda	1	207.261	2	1	1	2	2			1	0
8443	1	94	Subeda	1	207.261	3	6	1	1	2			1	0
8444	1	94	Subeda	1	207.261	1	6	4	2	2			1	0
8445	1	94	Subeda	1	207.261	2	6	1	1	2			0	0
8446	1	94	Subeda	1	207.261	4	6	1	2	2			1	0
8447	1	94	Subeda	1	207.261	1	6	4	2	2			1	0
8448	1	94	Subeda	1	207.261	2	6	4	2	2			0	0
8449	1	94	Subeda	1	207.261	3	6	3	1	2			1	0
8450	1	94	Subeda	1	207.261	3	6	1	1	2			0	0
8451	1	94	Subeda	1	207.261	2	6	4	1	2			1	0
8452	1	94	Subeda	1	207.261	1	6	4	2	2			1	0
8453	1	94	Subeda	1	207.261	2	6	4	2	2			0	0
8454	1	94	Subeda	1	207.261	3	6	3	1	2			0	0
8455	1	94	Subeda	1	207.261	2	6	4	1	2			1	0
8456	1	94	Subeda	1	207.261	2	6	4	2	2			0	0
8457	1	94	Subeda	1	207.261	3	6	3	2	2			1	0
8458	1	94	Subeda	1	207.261	1	6	4	1	2			0	0
8459	1	94	Subeda	1	207.261	3	6	2	1	2			1	0
8460	1	94	Subeda	1	207.261	4	6	1	1	2			1	0
8281	1	93	Malumela	1	229.928	1	1	2	1	2			1	0
8282	1	93	Malumela	1	229.928	1	6	4	2	2			1	0
8283	1	93	Malumela	1	229.928	1	6	4	2	2			0	0
8284	1	93	Malumela	1	229.928	2	6	4	2	2			1	0
8285	1	93	Malumela	1	229.928	1	6	4	2	2			1	0
8286	1	93	Malumela	1	229.928	3	1	1	1	2			0	0
8287	1	93	Malumela	1	229.928	2	1	1	2	2			0	0
8288	1	93	Malumela	1	229.928	2	1	3	1	2			0	0
8289	1	93	Malumela	1	229.928	3	6	4	1	2			0	0
8290	1	93	Malumela	1	229.928	2	6	4	2	2			1	0
8291	1	93	Malumela	1	229.928	2	6	1	1	2			0	0
8292	1	93	Malumela	1	229.928	3	6	4	1	2			0	0
8293	1	93	Malumela	1	229.928	1	6	4	1	2			0	0
8294	1	93	Malumela	1	229.928	2	6	3	2	2			1	0
8295	1	93	Malumela	1	229.928	2	6	2	2	2			1	0
8296	1	93	Malumela	1	229.928	4	6	2	2	2			1	0
8297	1	93	Malumela	1	229.928	2	6	4	1	2			1	0
8298	1	93	Malumela	1	229.928	2	6	4	2	2			0	0
8299	1	93	Malumela	1	229.928	3	6	3	2	2			1	0
8300	1	93	Malumela	1	229.928	2	6	3	1	2			0	0
8301	1	93	Malumela	1	229.928	2	6	2	1	2			1	0
8302	1	93	Malumela	1	229.928	3	6	2	1	2			1	0
8303	1	93	Malumela	1	229.928	2	6	2	1	2			0	0
8304	1	93	Malumela	1	229.928	3	6	2	1	2			0	0
8305	1	93	Malumela	1	229.928	2	6	3	1	2			1	0
8306	1	93	Malumela	1	229.928	2	6	2	1	2			0	0
8307	1	93	Malumela	1	229.928	2	6	5	1	2			0	0
8308	1	93	Malumela	1	229.928	4	6	1	1	2			1	0
8309	1	93	Malumela	1	229.928	2	1	2	1	2			1	0
8310	1	93	Malumela	1	229.928	2	6	2	2	2			1	0
8311	1	93	Malumela	1	229.928	2	6	4	1	2			1	0
8312	1	93	Malumela	1	229.928	3	6	1	1	2			0	0
8313	1	93	Malumela	1	229.928	1	6	4	2	2			1	0
8314	1	93	Malumela	1	229.928	2	1	1	1	2			1	0
8315	1	93	Malumela	1	229.928	2	6	3	1	2			1	0
8316	1	93	Malumela	1	229.928	4	6	1	1	2			1	0
8317	1	93	Malumela	1	229.928	4	6	1	1	2			0	0
8318	1	93	Malumela	1	229.928	2	6	4	2	2			1	0
8319	1	93	Malumela	1	229.928	1	6	4	2	2			0	0
8320	1	93	Malumela	1	229.928	2	6	4	1	2			0	0
8321	1	93	Malumela	1	229.928	2	6	4	2	2			0	0
8322	1	93	Malumela	1	229.928	3	6	4	1	2			1	0
8323	1	93	Malumela	1	229.928	3	6	2	2	2			0	0
8324	1	93	Malumela	1	229.928	2	6	3	2	2			0	0
8325	1	93	Malumela	1	229.928	2	6	4	2	2			1	0
8326	1	93	Malumela	1	229.928	3	6	1	3	2			1	0
8327	1	93	Malumela	1	229.928	3	6	2	2	2			0	0
8328	1	93	Malumela	1	229.928	2	6	3	1	2			0	0
8329	1	93	Malumela	1	229.928	2	6	4	1	2			1	0
8330	1	93	Malumela	1	229.928	2	6	2	1	2			1	0
8331	1	93	Malumela	1	229.928	2	6	4	1	2			1	0
8332	1	93	Malumela	1	229.928	4	6	1	1	2			1	0
8333	1	93	Malumela	1	229.928	2	6	4	2	2			1	0
8334	1	93	Malumela	1	229.928	2	6	1	2	2			1	0
8335	1	93	Malumela	1	229.928	2	6	4	2	2			0	0
8336	1	93	Malumela	1	229.928	2	6	2	1	2			1	0
8337	1	93	Malumela	1	229.928	2	6	4	2	2			0	0
8338	1	93	Malumela	1	229.928	2	6	4	1	2			1	0
8339	1	93	Malumela	1	229.928	2	6	1	1	2			1	0
8340	1	93	Malumela	1	229.928	2	6	2	1	2			0	0
8341	1	93	Malumela	1	229.928	3	6	4	1	2			1	0
8342	1	93	Malumela	1	229.928	2	1	3	1	2			0	0
8343	1	93	Malumela	1	229.928	2	6	4	1	2			0	0
8344	1	93	Malumela	1	229.928	2	1	1	1	2			1	0
8345	1	93	Malumela	1	229.928	2	6	4	1	2			1	0
8346	1	93	Malumela	1	229.928	2	6	4	1	2			0	0
8347	1	93	Malumela	1	229.928	2	6	3	2	2			1	0
8348	1	93	Malumela	1	229.928	3	6	1	1	2			0	0
8349	1	93	Malumela	1	229.928	3	6	1	1	2			0	0
8350	1	93	Malumela	1	229.928	3	6	1	1	2			1	0
8351	1	93	Malumela	1	229.928	1	6	3	1	2			0	0
8352	1	93	Malumela	1	229.928	2	6	4	1	2			1	0
8353	1	93	Malumela	1	229.928	3	6	1	1	2			1	0
8354	1	93	Malumela	1	229.928	3	6	4	1	2			1	0
8355	1	93	Malumela	1	229.928	1	6	4	2	2			0	0
8356	1	93	Malumela	1	229.928	4	6	1	1	2			1	0
8357	1	93	Malumela	1	229.928	2	6	4	2	2			0	0
8358	1	93	Malumela	1	229.928	1	6	4	2	2			1	0
8359	1	93	Malumela	1	229.928	2	6	4	1	2			0	0
8360	1	93	Malumela	1	229.928	4	6	1	1	2			1	0
8361	1	93	Malumela	1	229.928	2	6	5	2	2			1	0
8362	1	93	Malumela	1	229.928	2	6	2	2	2			0	0
8363	1	93	Malumela	1	229.928	2	1	1	2	2			0	0
8364	1	93	Malumela	1	229.928	2	1	1	2	2			0	0
8365	1	93	Malumela	1	229.928	3	1	1	1	2			0	0
8366	1	93	Malumela	1	229.928	1	6	4	2	2			0	0
8367	1	93	Malumela	1	229.928	2	6	4	2	2			1	0
8368	1	93	Malumela	1	229.928	1	6	4	2	2			1	0
8369	1	93	Malumela	1	229.928	3	6	3	2	2			0	0
8370	1	93	Malumela	1	229.928	1	6	4	1	2			1	0
8191	1	92	Kotbhairab	1	237.496	1	1	4	2	2			0	0
8192	1	92	Kotbhairab	1	237.496	3	6	2	2	2			0	0
8193	1	92	Kotbhairab	1	237.496	2	6	4	2	2			1	0
8194	1	92	Kotbhairab	1	237.496	2	6	5	2	2			1	0
8195	1	92	Kotbhairab	1	237.496	2	6	4	1	2			0	0
8196	1	92	Kotbhairab	1	237.496	2	6	4	1	2			0	0
8197	1	92	Kotbhairab	1	237.496	2	6	4	1	2			0	0
8198	1	92	Kotbhairab	1	237.496	2	6	1	1	2			0	0
8199	1	92	Kotbhairab	1	237.496	2	6	2	2	2			1	0
8200	1	92	Kotbhairab	1	237.496	2	6	1	1	2			0	0
8201	1	92	Kotbhairab	1	237.496	1	6	4	2	2			0	0
8202	1	92	Kotbhairab	1	237.496	3	6	1	1	2			1	0
8203	1	92	Kotbhairab	1	237.496	4	6	1	1	2			0	0
8204	1	92	Kotbhairab	1	237.496	4	6	1	2	2			0	0
8205	1	92	Kotbhairab	1	237.496	3	1	1	1	2			1	0
8206	1	92	Kotbhairab	1	237.496	3	6	2	1	2			1	0
8207	1	92	Kotbhairab	1	237.496	2	6	4	2	2			0	0
8208	1	92	Kotbhairab	1	237.496	2	6	1	2	2			0	0
8209	1	92	Kotbhairab	1	237.496	3	6	1	1	2			0	0
8210	1	92	Kotbhairab	1	237.496	2	6	2	2	2			0	0
8211	1	92	Kotbhairab	1	237.496	2	6	2	2	2			0	0
8212	1	92	Kotbhairab	1	237.496	4	6	1	1	2			0	0
8213	1	92	Kotbhairab	1	237.496	2	6	2	1	2			1	0
8214	1	92	Kotbhairab	1	237.496	3	6	2	2	2			1	0
8215	1	92	Kotbhairab	1	237.496	2	6	2	1	2			1	0
8216	1	92	Kotbhairab	1	237.496	1	6	4	3	2			1	0
8217	1	92	Kotbhairab	1	237.496	4	6	1	1	2			0	0
8218	1	92	Kotbhairab	1	237.496	4	6	1	1	2			0	0
8219	1	92	Kotbhairab	1	237.496	2	6	2	2	2	1	1	0	0
8220	1	92	Kotbhairab	1	237.496	2	6	4	2	2			0	0
8221	1	92	Kotbhairab	1	215.515	3	6	2	1	1	1	0	0	0
8222	1	92	Kotbhairab	1	215.515	4	6	1	1	2			0	0
8223	1	92	Kotbhairab	1	215.515	2	6	2	2	2			1	0
8224	1	92	Kotbhairab	1	215.515	3	6	1	2	2			0	0
8225	1	92	Kotbhairab	1	215.515	4	6	1	2	2			0	0
8226	1	92	Kotbhairab	1	215.515	2	1	1	2	2			1	0
8227	1	92	Kotbhairab	1	215.515	1	1	1	1	2			0	0
8228	1	92	Kotbhairab	1	215.515	2	6	2	2	2			0	0
8229	1	92	Kotbhairab	1	215.515	3	6	2	1	2			1	0
8230	1	92	Kotbhairab	1	215.515	2	6	1	1	2			0	0
8231	1	92	Kotbhairab	1	215.515	3	6	1	1	2			0	0
8232	1	92	Kotbhairab	1	215.515	2	6	1	1	2			1	0
8233	1	92	Kotbhairab	1	215.515	3	6	1	2	2			0	0
8234	1	92	Kotbhairab	1	215.515	3	6	2	1	2			0	0
8235	1	92	Kotbhairab	1	215.515	2	6	4	2	2			0	0
8236	1	92	Kotbhairab	1	215.515	2	6	1	1	2			1	0
8237	1	92	Kotbhairab	1	215.515	2	1	2	1	2			0	0
8238	1	92	Kotbhairab	1	215.515	3	1	1	1	2			0	0
8239	1	92	Kotbhairab	1	215.515	2	6	2	2	2			0	0
8240	1	92	Kotbhairab	1	215.515	2	6	2	2	2			0	0
8241	1	92	Kotbhairab	1	215.515	3	6	2	2	2			1	0
8242	1	92	Kotbhairab	1	215.515	2	1	1	2	2			0	0
8243	1	92	Kotbhairab	1	215.515	4	6	1	1	2			0	0
8244	1	92	Kotbhairab	1	215.515	3	1	1	1	2			0	0
8245	1	92	Kotbhairab	1	215.515	1	6	4	2	2			1	0
8246	1	92	Kotbhairab	1	215.515	1	6	2	2	2			1	0
8247	1	92	Kotbhairab	1	215.515	4	1	1	1	2			1	0
8248	1	92	Kotbhairab	1	215.515	1	6	4	2	2			0	0
8249	1	92	Kotbhairab	1	215.515	2	6	4	1	2			1	0
8250	1	92	Kotbhairab	1	215.515	1	1	1	2	2			0	0
8251	1	92	Kotbhairab	1	215.515	2	1	2	1	2			1	0
8252	1	92	Kotbhairab	1	215.515	3	1	1	1	2			1	0
8253	1	92	Kotbhairab	1	215.515	2	1	1	1	1	0		0	0
8254	1	92	Kotbhairab	1	215.515	3	1	1	1	1	1	1	1	0
8255	1	92	Kotbhairab	1	215.515	1	1	1	2	1	1	0	1	0
8256	1	92	Kotbhairab	1	215.515	2	1	1	2	2			1	0
8257	1	92	Kotbhairab	1	215.515	4	1	1	1	2			1	0
8258	1	92	Kotbhairab	1	215.515	1	1	1	2	1	1	0	1	0
8259	1	92	Kotbhairab	1	215.515	2	1	1	1	1	0		1	0
8260	1	92	Kotbhairab	1	215.515	3	1	2	1	1	1	0	0	0
8261	1	92	Kotbhairab	1	215.515	2	1	1	3	2			1	0
8262	1	92	Kotbhairab	1	215.515	3	1	1	1	1	0		0	0
8263	1	92	Kotbhairab	1	215.515	2	1	1	1	1	1	0	0	0
8264	1	92	Kotbhairab	1	215.515	3	1	1	1	2			1	0
8265	1	92	Kotbhairab	1	215.515	2	1	1	1	2			1	0
8266	1	92	Kotbhairab	1	215.515	4	1	1	1	2			1	0
8267	1	92	Kotbhairab	1	215.515	4	1	1	1	2			1	0
8268	1	92	Kotbhairab	1	215.515	1	1	2	2	2			0	0
8269	1	92	Kotbhairab	1	215.515	2	1	1	1	2			1	0
8270	1	92	Kotbhairab	1	215.515	1	1	4	1	2	1	1	1	0
8271	1	92	Kotbhairab	1	215.515	2	1	1	2	2			1	0
8272	1	92	Kotbhairab	1	215.515	4	1	1	1	2	1	1	1	0
8273	1	92	Kotbhairab	1	215.515	2	1	1	2	2			0	0
8274	1	92	Kotbhairab	1	215.515	2	1	1	1	2			0	0
8275	1	92	Kotbhairab	1	215.515	1	1	2	1	2			0	0
8276	1	92	Kotbhairab	1	215.515	2	1	1	2	1	0		0	0
8277	1	92	Kotbhairab	1	215.515	2	1	2	1	1	0		0	0
8278	1	92	Kotbhairab	1	215.515	3	1	1	1	1	0		1	0
8279	1	92	Kotbhairab	1	215.515	2	1	1	1	1	1	0	1	0
8280	1	92	Kotbhairab	1	215.515	2	1	1	1	1	0		0	0
8101	1	91	ChainpurB	1	217.28	3	6	2	1	2			1	0
8102	1	91	ChainpurB	1	217.28	2	6	4	2	2			1	0
8103	1	91	ChainpurB	1	217.28	2	6	4	2	2			1	0
8104	1	91	ChainpurB	1	217.28	2	6	4	1	2			0	0
8105	1	91	ChainpurB	1	217.28	3	6	2	1	2			0	0
8106	1	91	ChainpurB	1	217.28	2	6	4	2	2			0	0
8107	1	91	ChainpurB	1	217.28	2	6	4	2	2			1	0
8108	1	91	ChainpurB	1	217.28	3	6	1	2	2	1	1	1	0
8109	1	91	ChainpurB	1	217.28	2	6	4	1	2			0	0
8110	1	91	ChainpurB	1	217.28	3	1	1	1	2			1	0
8111	1	91	ChainpurB	1	217.28	3	6	4	1	1	1	1	1	0
8112	1	91	ChainpurB	1	217.28	1	6	4	1	1	1	1	1	0
8113	1	91	ChainpurB	1	217.28	4	6	1	1	2			1	0
8114	1	91	ChainpurB	1	217.28	1	1	2	2	2			0	0
8115	1	91	ChainpurB	1	217.28	1	1	3	1	1	0		1	0
8116	1	91	ChainpurB	1	217.28	2	1	2	1	1	0		1	0
8117	1	91	ChainpurB	1	217.28	2	1	3	2	1	1	0	1	0
8118	1	91	ChainpurB	1	217.28	2	6	2	1	2			1	0
8119	1	91	ChainpurB	1	217.28	2	1	2	1	1	1	1	1	0
8120	1	91	ChainpurB	1	217.28	2	1	1	1	1	1	0	0	0
8121	1	91	ChainpurB	1	217.28	2	6	5	1	1	1	0	1	0
8122	1	91	ChainpurB	1	217.28	2	6	5	2	2	1	1	1	0
8123	1	91	ChainpurB	1	217.28	3	6	4	1	2			1	0
8124	1	91	ChainpurB	1	217.28	3	6	4	1	2			1	0
8125	1	91	ChainpurB	1	217.28	2	6	4	1	2			1	0
8126	1	91	ChainpurB	1	217.28	2	6	4	1	2			0	0
8127	1	91	ChainpurB	1	217.28	2	1	1	1	1	0		1	0
8128	1	91	ChainpurB	1	217.28	2	1	5	2	1	1	0	1	0
8129	1	91	ChainpurB	1	217.28	2	6	4	1	2			1	0
8130	1	91	ChainpurB	1	217.28	2	1	2	1	1	0		0	0
8131	1	91	ChainpurB	1	217.28	4	6	1	2	2			0	0
8132	1	91	ChainpurB	1	217.28	2	6	3	1	2			1	0
8133	1	91	ChainpurB	1	217.28	3	6	1	1	2			1	0
8134	1	91	ChainpurB	1	217.28	3	6	1	1	2			1	0
8135	1	91	ChainpurB	1	217.28	2	6	1	1	2			0	0
8136	1	91	ChainpurB	1	217.28	2	6	4	2	2			1	0
8137	1	91	ChainpurB	1	217.28	3	6	4	1	2			0	0
8138	1	91	ChainpurB	1	217.28	2	6	4	2	2			0	0
8139	1	91	ChainpurB	1	217.28	1	6	4	2	2			0	0
8140	1	91	ChainpurB	1	217.28	2	6	4	1	2			0	0
8141	1	91	ChainpurB	1	217.28	1	6	4	1	2			1	0
8142	1	91	ChainpurB	1	217.28	2	6	4	1	2			0	0
8143	1	91	ChainpurB	1	217.28	2	6	4	2	2			0	0
8144	1	91	ChainpurB	1	217.28	3	6	1	1	2			1	0
8145	1	91	ChainpurB	1	217.28	2	6	4	2	2			0	0
8146	1	91	ChainpurB	1	217.28	2	6	4	2	2			0	0
8147	1	91	ChainpurB	1	217.28	3	6	5	1	2			0	0
8148	1	91	ChainpurB	1	217.28	4	6	1	1	2			0	0
8149	1	91	ChainpurB	1	217.28	3	6	1	1	2			0	0
8150	1	91	ChainpurB	1	217.28	1	6	4	2	2			0	0
8151	1	91	ChainpurB	1	217.28	1	6	5	2	2			1	0
8152	1	91	ChainpurB	1	217.28	2	6	4	1	2			0	0
8153	1	91	ChainpurB	1	217.28	2	6	2	2	2			1	0
8154	1	91	ChainpurB	1	217.28	3	6	4	1	2			1	0
8155	1	91	ChainpurB	1	217.28	4	6	1	1	2			1	0
8156	1	91	ChainpurB	1	217.28	1	6	5	1	2			0	0
8157	1	91	ChainpurB	1	217.28	4	6	1	1	2			0	0
8158	1	91	ChainpurB	1	217.28	2	6	3	2	2			0	0
8159	1	91	ChainpurB	1	217.28	3	6	4	2	2			1	0
8160	1	91	ChainpurB	1	217.28	2	6	4	2	2			1	0
8161	1	91	ChainpurB	1	217.28	4	6	1	1	2			1	0
8162	1	91	ChainpurB	1	217.28	3	6	1	1	2			1	0
8163	1	91	ChainpurB	1	217.28	2	6	2	2	2			1	0
8164	1	91	ChainpurB	1	217.28	2	6	4	2	2			0	0
8165	1	91	ChainpurB	1	217.28	2	6	4	2	2			0	0
8166	1	91	ChainpurB	1	217.28	1	6	5	2	2			0	0
8167	1	91	ChainpurB	1	217.28	3	6	1	1	2			0	0
8168	1	91	ChainpurB	1	217.28	4	6	1	1	2			0	0
8169	1	91	ChainpurB	1	217.28	2	6	4	1	2			1	0
8170	1	91	ChainpurB	1	217.28	2	6	4	1	2			0	0
8171	1	91	ChainpurB	1	217.28	1	6	4	1	2			0	0
8172	1	91	ChainpurB	1	217.28	3	6	1	1	2			1	0
8173	1	91	ChainpurB	1	217.28	2	6	4	3	2			1	0
8174	1	91	ChainpurB	1	217.28	3	6	2	1	2			0	0
8175	1	91	ChainpurB	1	217.28	2	1	1	2	2	1	1	1	0
8176	1	91	ChainpurB	1	217.28	3	6	1	1	2			0	0
8177	1	91	ChainpurB	1	217.28	3	6	1	1	2			1	0
8178	1	91	ChainpurB	1	217.28	2	6	3	2	2			1	0
8179	1	91	ChainpurB	1	217.28	4	6	1	1	2			0	0
8180	1	91	ChainpurB	1	217.28	2	6	4	1	2			1	0
8181	1	91	ChainpurB	1	217.28	2	6	4	2	2			1	0
8182	1	91	ChainpurB	1	217.28	1	6	4	2	2			1	0
8183	1	91	ChainpurB	1	217.28	2	1	1	1	1	0		1	0
8184	1	91	ChainpurB	1	217.28	2	1	1	2	1	1	0	1	0
8185	1	91	ChainpurB	1	217.28	3	6	1	1	2			1	0
8186	1	91	ChainpurB	1	217.28	2	6	4	1	2			0	0
8187	1	91	ChainpurB	1	217.28	1	6	4	2	2			1	0
8188	1	91	ChainpurB	1	217.28	3	6	4	1	2			0	0
8189	1	91	ChainpurB	1	217.28	2	6	4	2	2			1	0
8190	1	91	ChainpurB	1	217.28	2	6	4	1	2			0	0
8011	2	90	Sirsa	1	1661.17	4	6	1	2	2			0	0
8012	2	90	Sirsa	1	1661.17	3	6	1	2	2			0	0
8013	2	90	Sirsa	1	1661.17	3	6	3	2	2			0	0
8014	2	90	Sirsa	1	1661.17	2	6	2	2	2			0	0
8015	2	90	Sirsa	1	1661.17	2	1	2	2	2			1	0
8016	2	90	Sirsa	1	1661.17	3	1	2	1	2			1	0
8017	2	90	Sirsa	1	1661.17	4	6	2	1	2			0	0
8018	2	90	Sirsa	1	1661.17	3	6	2	1	2			1	0
8019	2	90	Sirsa	1	1661.17	2	1	2	1	2			1	0
8020	2	90	Sirsa	1	1661.17	2	6	4	2	2			0	0
8021	2	90	Sirsa	1	1661.17	2	6	5	2	2			0	0
8022	2	90	Sirsa	1	1661.17	3	6	2	1	2			1	0
8023	2	90	Sirsa	1	1661.17	3	6	2	1	2			0	0
8024	2	90	Sirsa	1	1661.17	4	6	2	1	2			0	0
8025	2	90	Sirsa	1	1661.17	3	6	2	1	2			0	0
8026	2	90	Sirsa	1	1661.17	3	6	2	1	2			1	0
8027	2	90	Sirsa	1	1661.17	3	6	1	1	2			0	0
8028	2	90	Sirsa	1	1661.17	2	6	5	3	2			0	0
8029	2	90	Sirsa	1	1661.17	2	6	4	2	2			0	0
8030	2	90	Sirsa	1	1661.17	2	6	4	2	2			0	0
8031	2	90	Sirsa	1	1661.17	2	6	5	1	2			0	0
8032	2	90	Sirsa	1	1661.17	4	1	1	3	2			0	0
8033	2	90	Sirsa	1	1661.17	4	6	2	1	2			0	0
8034	2	90	Sirsa	1	1661.17	3	6	1	1	2			0	0
8035	2	90	Sirsa	1	1661.17	2	6	4	3	2			1	0
8036	2	90	Sirsa	1	1661.17	4	6	3	1	2			0	0
8037	2	90	Sirsa	1	1661.17	3	6	1	1	2			0	0
8038	2	90	Sirsa	1	1661.17	2	6	4	2	2			0	0
8039	2	90	Sirsa	1	1661.17	2	6	3	1	2			0	0
8040	2	90	Sirsa	1	1661.17	4	6	1	2	2			0	0
8041	2	90	Sirsa	1	1661.17	2	6	2	1	2			1	0
8042	2	90	Sirsa	1	1661.17	2	6	3	2	2			1	0
8043	2	90	Sirsa	1	1661.17	2	6	3	2	2			0	0
8044	2	90	Sirsa	1	1661.17	3	1	2	2	2			1	0
8045	2	90	Sirsa	1	1661.17	2	1	4	2	2			0	0
8046	2	90	Sirsa	1	1661.17	2	1	2	2	2			0	0
8047	2	90	Sirsa	1	1661.17	4	6	2	2	2			0	0
8048	2	90	Sirsa	1	1661.17	1	6	4	2	2			0	0
8049	2	90	Sirsa	1	1661.17	2	6	1	2	2			0	0
8050	2	90	Sirsa	1	1661.17	3	6	5	1	2			0	0
8051	2	90	Sirsa	1	1661.17	3	6	1	2	2			1	0
8052	2	90	Sirsa	1	1661.17	1	1	1	2	2			0	0
8053	2	90	Sirsa	1	1661.17	4	6	2	1	2			0	0
8054	2	90	Sirsa	1	1661.17	2	1	3	2	2			0	0
8055	2	90	Sirsa	1	1661.17	4	6	1	1	2			0	0
8056	2	90	Sirsa	1	1661.17	4	1	2	2	2			0	0
8057	2	90	Sirsa	1	1661.17	2	6	4	2	2			0	0
8058	2	90	Sirsa	1	1661.17	3	6	2	2	2			0	0
8059	2	90	Sirsa	1	1661.17	4	1	1	1	2			0	0
8060	2	90	Sirsa	1	1661.17	2	6	1	1	2			0	0
8061	2	90	Sirsa	1	1661.17	2	6	4	2	2			0	0
8062	2	90	Sirsa	1	1661.17	3	6	1	1	2			0	0
8063	2	90	Sirsa	1	1661.17	2	6	4	1	2			0	0
8064	2	90	Sirsa	1	1661.17	4	6	1	1	2			0	0
8065	2	90	Sirsa	1	1661.17	2	6	1	1	2			1	0
8066	2	90	Sirsa	1	1661.17	3	6	2	1	2			0	0
8067	2	90	Sirsa	1	1661.17	4	6	2	1	2			0	0
8068	2	90	Sirsa	1	1661.17	3	6	2	1	1	0		0	0
8069	2	90	Sirsa	1	1661.17	4	6	2	1	2			0	0
8070	2	90	Sirsa	1	1661.17	2	6	5	2	2			0	0
8071	2	90	Sirsa	1	1661.17	3	6	2	1	2			1	0
8072	2	90	Sirsa	1	1661.17	3	6	2	1	2			1	0
8073	2	90	Sirsa	1	1661.17	2	6	4	3	2			0	0
8074	2	90	Sirsa	1	1661.17	4	6	1	1	1	1	0	0	0
8075	2	90	Sirsa	1	1661.17	4	6	2	1	1	1	0	0	0
8076	2	90	Sirsa	1	1661.17	4	6	2	1	2			1	0
8077	2	90	Sirsa	1	1661.17	3	6	3	2	2			0	0
8078	2	90	Sirsa	1	1661.17	3	6	4	1	2			0	0
8079	2	90	Sirsa	1	1661.17	2	6	4	1	2			0	0
8080	2	90	Sirsa	1	1661.17	2	6	5	2	2			0	0
8081	2	90	Sirsa	1	1661.17	3	6	2	1	2			0	0
8082	2	90	Sirsa	1	1661.17	3	6	2	1	2			0	0
8083	2	90	Sirsa	1	1661.17	3	1	2	1	2			1	0
8084	2	90	Sirsa	1	1661.17	2	6	4	2	2			0	0
8085	2	90	Sirsa	1	1661.17	2	6	4	2	2			0	0
8086	2	90	Sirsa	1	1661.17	2	6	4	1	2			0	0
8087	2	90	Sirsa	1	1661.17	2	6	4	2	2			1	0
8088	2	90	Sirsa	1	1661.17	3	1	2	1	2			0	0
8089	2	90	Sirsa	1	1661.17	2	6	5	2	2			0	0
8090	2	90	Sirsa	1	1661.17	3	6	2	1	2			0	0
8091	2	90	Sirsa	1	1661.17	2	6	5	2	2			0	0
8092	2	90	Sirsa	1	1661.17	2	1	3	2	2			0	0
8093	2	90	Sirsa	1	1661.17	2	6	2	2	2			0	0
8094	2	90	Sirsa	1	1661.17	4	6	2	1	2			0	0
8095	2	90	Sirsa	1	1661.17	4	6	2	1	2			0	0
8096	2	90	Sirsa	1	1661.17	3	6	2	1	2			1	0
8097	2	90	Sirsa	1	1661.17	4	6	2	1	2			0	0
8098	2	90	Sirsa	1	1661.17	3	6	2	1	2			0	0
8099	2	90	Sirsa	1	1661.17	4	6	2	1	2			0	0
8100	2	90	Sirsa	1	1661.17	4	6	2	2	2			0	0
7921	2	89	Gangkhet	1	1699.84	3	6	4	2	2			0	0
7922	2	89	Gangkhet	1	1699.84	3	6	4	1	2			0	0
7923	2	89	Gangkhet	1	1699.84	2	6	4	2	2			0	0
7924	2	89	Gangkhet	1	1699.84	2	6	4	2	2			0	0
7925	2	89	Gangkhet	1	1699.84	4	6	1	1	2			0	0
7926	2	89	Gangkhet	1	1699.84	2	6	4	1	2			1	0
7927	2	89	Gangkhet	1	1699.84	1	6	4	3	2			0	0
7928	2	89	Gangkhet	1	1699.84	3	6	1	3	2			0	0
7929	2	89	Gangkhet	1	1699.84	2	6	2	2	2			0	0
7930	2	89	Gangkhet	1	1699.84	2	6	2	1	2			1	0
7931	2	89	Gangkhet	1	1699.84	1	2	4	2	2			0	0
7932	2	89	Gangkhet	1	1699.84	3	6	2	1	2			0	0
7933	2	89	Gangkhet	1	1699.84	1	2	4	2	2			0	0
7934	2	89	Gangkhet	1	1699.84	3	6	2	1	2			0	0
7935	2	89	Gangkhet	1	1699.84	1	6	4	2	2			0	0
7936	2	89	Gangkhet	1	1699.84	1	6	2	2	2			0	0
7937	2	89	Gangkhet	1	1699.84	2	6	2	2	2			0	0
7938	2	89	Gangkhet	1	1699.84	2	2	4	2	2			0	0
7939	2	89	Gangkhet	1	1699.84	2	6	4	2	2			0	0
7940	2	89	Gangkhet	1	1699.84	2	6	3	2	2			0	0
7941	2	89	Gangkhet	1	1699.84	2	6	4	2	2			0	0
7942	2	89	Gangkhet	1	1699.84	2	6	2	2	2			0	0
7943	2	89	Gangkhet	1	1699.84	3	6	4	1	2			0	0
7944	2	89	Gangkhet	1	1699.84	1	6	4	2	2			0	0
7945	2	89	Gangkhet	1	1699.84	4	6	1	2	2			0	0
7946	2	89	Gangkhet	1	1699.84	4	6	2	1	2			0	0
7947	2	89	Gangkhet	1	1699.84	2	6	4	2	2			1	0
7948	2	89	Gangkhet	1	1699.84	2	6	2	1	2			1	0
7949	2	89	Gangkhet	1	1699.84	1	6	4	1	2			1	0
7950	2	89	Gangkhet	1	1699.84	3	2	2	1	2			0	0
7951	2	89	Gangkhet	1	1699.84	3	1	2	1	2			0	0
7952	2	89	Gangkhet	1	1699.84	2	1	1	2	2			0	0
7953	2	89	Gangkhet	1	1699.84	1	6	4	2	2			0	0
7954	2	89	Gangkhet	1	1699.84	4	6	1	1	2			0	0
7955	2	89	Gangkhet	1	1699.84	2	6	4	2	2			1	0
7956	2	89	Gangkhet	1	1699.84	2	6	2	1	2			1	0
7957	2	89	Gangkhet	1	1699.84	2	6	5	2	2			0	0
7958	2	89	Gangkhet	1	1699.84	2	6	2	1	2			1	0
7959	2	89	Gangkhet	1	1699.84	2	6	4	1	2			1	0
7960	2	89	Gangkhet	1	1699.84	3	6	2	1	2			0	0
7961	2	89	Gangkhet	1	1699.84	3	6	2	1	2			0	0
7962	2	89	Gangkhet	1	1699.84	2	6	2	2	2			0	0
7963	2	89	Gangkhet	1	1699.84	2	6	5	1	2			0	0
7964	2	89	Gangkhet	1	1699.84	3	6	1	2	2			0	0
7965	2	89	Gangkhet	1	1699.84	2	6	4	2	2			1	0
7966	2	89	Gangkhet	1	1699.84	1	6	3	2	2			1	0
7967	2	89	Gangkhet	1	1699.84	4	6	1	1	2			0	0
7968	2	89	Gangkhet	1	1699.84	2	6	4	3	2			0	0
7969	2	89	Gangkhet	1	1699.84	2	6	4	2	2			0	0
7970	2	89	Gangkhet	1	1699.84	2	6	4	1	2			1	0
7971	2	89	Gangkhet	1	1699.84	2	6	2	2	2			0	0
7972	2	89	Gangkhet	1	1699.84	3	6	2	2	2			0	0
7973	2	89	Gangkhet	1	1699.84	2	6	4	1	2			0	0
7974	2	89	Gangkhet	1	1699.84	2	6	2	2	2			1	0
7975	2	89	Gangkhet	1	1699.84	2	6	2	1	2			0	0
7976	2	89	Gangkhet	1	1699.84	1	6	4	2	2			0	0
7977	2	89	Gangkhet	1	1699.84	1	6	4	2	2			0	0
7978	2	89	Gangkhet	1	1699.84	2	6	4	3	2			0	0
7979	2	89	Gangkhet	1	1699.84	2	1	1	1	2			0	0
7980	2	89	Gangkhet	1	1699.84	2	6	4	2	2			0	0
7981	2	89	Gangkhet	1	1699.84	2	6	4	2	2			0	0
7982	2	89	Gangkhet	1	1699.84	2	1	2	2	2			0	0
7983	2	89	Gangkhet	1	1699.84	1	6	4	2	2			0	0
7984	2	89	Gangkhet	1	1699.84	3	6	2	1	2			0	0
7985	2	89	Gangkhet	1	1699.84	1	6	4	1	2			1	0
7986	2	89	Gangkhet	1	1699.84	2	6	2	1	2			0	0
7987	2	89	Gangkhet	1	1699.84	2	6	1	1	2			0	0
7988	2	89	Gangkhet	1	1699.84	2	5	4	2	1	0		0	0
7989	2	89	Gangkhet	1	1699.84	2	6	4	1	2			0	0
7990	2	89	Gangkhet	1	1699.84	3	6	1	1	2			0	0
7991	2	89	Gangkhet	1	1699.84	3	6	3	2	2			0	0
7992	2	89	Gangkhet	1	1699.84	3	6	1	1	2			0	0
7993	2	89	Gangkhet	1	1699.84	2	6	3	2	2			0	0
7994	2	89	Gangkhet	1	1699.84	2	5	1	2	2			0	0
7995	2	89	Gangkhet	1	1699.84	2	6	4	1	2			0	0
7996	2	89	Gangkhet	1	1699.84	4	5	1	2	2			0	0
7997	2	89	Gangkhet	1	1699.84	3	6	3	1	2			1	0
7998	2	89	Gangkhet	1	1699.84	2	6	3	1	2			0	0
7999	2	89	Gangkhet	1	1699.84	2	6	3	1	2			0	0
8000	2	89	Gangkhet	1	1699.84	2	6	4	2	2			0	0
8001	2	89	Gangkhet	1	1699.84	3	6	1	1	2			0	0
8002	2	89	Gangkhet	1	1699.84	2	6	3	1	2			1	0
8003	2	89	Gangkhet	1	1699.84	3	6	2	2	2			0	0
8004	2	89	Gangkhet	1	1699.84	2	6	4	2	2			0	0
8005	2	89	Gangkhet	1	1699.84	3	6	1	2	2			1	0
8006	2	89	Gangkhet	1	1699.84	2	6	2	2	2			0	0
8007	2	89	Gangkhet	1	1699.84	2	6	4	2	2			0	0
8008	2	89	Gangkhet	1	1699.84	3	6	2	1	2			0	0
8009	2	89	Gangkhet	1	1699.84	2	6	2	2	2			1	0
8010	2	89	Gangkhet	1	1699.84	3	1	2	1	2			0	0
7831	2	88	Ganeshpur	1	1854.36	1	6	4	2	2			0	0
7832	2	88	Ganeshpur	1	1854.36	4	1	1	1	2			0	0
7833	2	88	Ganeshpur	1	1854.36	3	1	1	1	2			0	0
7834	2	88	Ganeshpur	1	1854.36	2	6	4	2	2			0	0
7835	2	88	Ganeshpur	1	1854.36	2	1	2	1	2			0	0
7836	2	88	Ganeshpur	1	1854.36	3	1	1	1	2			1	0
7837	2	88	Ganeshpur	1	1854.36	2	6	4	2	2			1	0
7838	2	88	Ganeshpur	1	1854.36	2	6	2	2	2			0	0
7839	2	88	Ganeshpur	1	1854.36	3	6	2	1	2			0	0
7840	2	88	Ganeshpur	1	1854.36	2	6	4	2	2			1	0
7841	2	88	Ganeshpur	1	1854.36	2	1	1	1	2			0	0
7842	2	88	Ganeshpur	1	1854.36	2	1	1	1	2			0	0
7843	2	88	Ganeshpur	1	1854.36	3	6	2	1	2			0	0
7844	2	88	Ganeshpur	1	1854.36	2	6	4	2	2			0	0
7845	2	88	Ganeshpur	1	1854.36	2	1	2	1	2			0	0
7846	2	88	Ganeshpur	1	1854.36	2	1	1	2	2			0	0
7847	2	88	Ganeshpur	1	1854.36	2	1	1	1	2			1	0
7848	2	88	Ganeshpur	1	1854.36	1	1	1	2	2			0	0
7849	2	88	Ganeshpur	1	1854.36	4	1	1	1	2			0	0
7850	2	88	Ganeshpur	1	1854.36	2	1	2	2	2			0	0
7851	2	88	Ganeshpur	1	1854.36	2	1	1	2	2			0	0
7852	2	88	Ganeshpur	1	1854.36	2	1	1	1	2			1	0
7853	2	88	Ganeshpur	1	1854.36	2	6	4	1	2			0	0
7854	2	88	Ganeshpur	1	1854.36	2	6	3	1	2			0	0
7855	2	88	Ganeshpur	1	1854.36	1	6	4	2	2			0	0
7856	2	88	Ganeshpur	1	1854.36	2	6	4	1	2			0	0
7857	2	88	Ganeshpur	1	1854.36	3	6	3	1	2			1	0
7858	2	88	Ganeshpur	1	1854.36	2	1	4	2	2			0	0
7859	2	88	Ganeshpur	1	1854.36	2	1	4	1	2			1	0
7860	2	88	Ganeshpur	1	1854.36	2	1	4	2	2			1	0
7861	2	88	Ganeshpur	1	1854.36	1	6	4	2	2			0	0
7862	2	88	Ganeshpur	1	1854.36	3	6	3	1	2			1	0
7863	2	88	Ganeshpur	1	1854.36	2	6	4	1	2			0	0
7864	2	88	Ganeshpur	1	1854.36	4	6	3	2	2			1	0
7865	2	88	Ganeshpur	1	1854.36	2	6	4	2	2			0	0
7866	2	88	Ganeshpur	1	1854.36	3	6	4	2	2			0	0
7867	2	88	Ganeshpur	1	1854.36	2	1	1	1	2			0	0
7868	2	88	Ganeshpur	1	1854.36	3	6	2	1	2			0	0
7869	2	88	Ganeshpur	1	1854.36	3	1	1	1	2			0	0
7870	2	88	Ganeshpur	1	1854.36	2	6	4	1	1	0		1	0
7871	2	88	Ganeshpur	1	1854.36	3	1	2	2	1	0		1	0
7872	2	88	Ganeshpur	1	1854.36	2	1	1	1	2			1	0
7873	2	88	Ganeshpur	1	1854.36	2	6	2	2	2			0	0
7874	2	88	Ganeshpur	1	1854.36	1	6	4	2	2			0	0
7875	2	88	Ganeshpur	1	1854.36	2	6	1	2	2			0	0
7876	2	88	Ganeshpur	1	1854.36	2	6	4	2	2			0	0
7877	2	88	Ganeshpur	1	1854.36	3	6	3	2	2			0	0
7878	2	88	Ganeshpur	1	1854.36	3	1	2	1	2			0	0
7879	2	88	Ganeshpur	1	1854.36	2	6	4	2	2			0	0
7880	2	88	Ganeshpur	1	1854.36	3	6	2	1	2			0	0
7881	2	88	Ganeshpur	1	1854.36	3	6	1	2	2			0	0
7882	2	88	Ganeshpur	1	1854.36	3	6	5	1	2			1	0
7883	2	88	Ganeshpur	1	1854.36	2	1	2	3	2			1	0
7884	2	88	Ganeshpur	1	1854.36	2	1	1	1	2			0	0
7885	2	88	Ganeshpur	1	1854.36	2	6	5	3	2			0	0
7886	2	88	Ganeshpur	1	1854.36	1	1	2	2	2			0	0
7887	2	88	Ganeshpur	1	1854.36	3	6	1	1	2			0	0
7888	2	88	Ganeshpur	1	1854.36	1	1	1	2	2			0	0
7889	2	88	Ganeshpur	1	1854.36	3	6	1	2	2			0	0
7890	2	88	Ganeshpur	1	1854.36	2	1	1	1	2			0	0
7891	2	88	Ganeshpur	1	1854.36	3	6	2	1	2			0	0
7892	2	88	Ganeshpur	1	1854.36	2	6	1	2	2			0	0
7893	2	88	Ganeshpur	1	1854.36	3	6	2	2	2			0	0
7894	2	88	Ganeshpur	1	1854.36	4	6	2	2	2			0	0
7895	2	88	Ganeshpur	1	1854.36	2	6	2	2	2			0	0
7896	2	88	Ganeshpur	1	1854.36	2	6	4	3	2			0	0
7897	2	88	Ganeshpur	1	1854.36	3	6	3	1	2			1	0
7898	2	88	Ganeshpur	1	1854.36	4	6	2	1	2			0	0
7899	2	88	Ganeshpur	1	1854.36	2	6	2	2	2			0	0
7900	2	88	Ganeshpur	1	1854.36	2	6	3	2	2			1	0
7901	2	88	Ganeshpur	1	1854.36	2	6	4	2	2			1	0
7902	2	88	Ganeshpur	1	1854.36	3	6	2	2	2			0	0
7903	2	88	Ganeshpur	1	1854.36	2	6	4	2	2			0	0
7904	2	88	Ganeshpur	1	1854.36	3	6	1	1	2			0	0
7905	2	88	Ganeshpur	1	1854.36	2	6	4	3	2			0	0
7906	2	88	Ganeshpur	1	1854.36	3	6	4	2	2			0	0
7907	2	88	Ganeshpur	1	1854.36	2	6	3	2	2			0	0
7908	2	88	Ganeshpur	1	1854.36	3	6	2	2	2			0	0
7909	2	88	Ganeshpur	1	1854.36	3	6	2	1	2			1	0
7910	2	88	Ganeshpur	1	1854.36	3	6	1	1	2			0	0
7911	2	88	Ganeshpur	1	1854.36	3	6	2	1	2			0	0
7912	2	88	Ganeshpur	1	1854.36	1	6	1	2	2			0	0
7913	2	88	Ganeshpur	1	1854.36	3	6	3	1	2			0	0
7914	2	88	Ganeshpur	1	1854.36	2	6	4	2	2			0	0
7915	2	88	Ganeshpur	1	1854.36	2	6	5	1	2			0	0
7916	2	88	Ganeshpur	1	1854.36	2	6	3	2	2			0	0
7917	2	88	Ganeshpur	1	1854.36	3	6	3	2	2			0	0
7918	2	88	Ganeshpur	1	1854.36	2	6	4	1	2			0	0
7919	2	88	Ganeshpur	1	1854.36	3	6	2	1	2			0	0
7920	2	88	Ganeshpur	1	1854.36	4	6	2	2	2			0	0
7741	2	87	Amargadhi	2	1625.51	2	2	2	1	1	1	0	1	0
7742	2	87	Amargadhi	2	1625.51	2	2	4	1	2			1	1
7743	2	87	Amargadhi	2	1625.51	2	6	4	1	2			0	0
7744	2	87	Amargadhi	2	1625.51	3	6	4	2	2			0	0
7745	2	87	Amargadhi	2	1625.51	4	6	2	2	2			0	0
7746	2	87	Amargadhi	2	1625.51	2	6	5	1	2			0	0
7747	2	87	Amargadhi	2	1625.51	3	6	1	2	2			1	0
7748	2	87	Amargadhi	2	1625.51	2	6	4	1	2			1	0
7749	2	87	Amargadhi	2	1625.51	3	6	2	1	2			1	0
7750	2	87	Amargadhi	2	1625.51	2	6	4	1	2			0	0
7751	2	87	Amargadhi	2	1625.51	2	6	4	2	2			0	0
7752	2	87	Amargadhi	2	1625.51	3	5	4	2	2			0	0
7753	2	87	Amargadhi	2	1625.51	2	5	4	1	2			1	0
7754	2	87	Amargadhi	2	1625.51	2	1	4	2	2			1	0
7755	2	87	Amargadhi	2	1625.51	2	2	3	2	1	0		0	1
7756	2	87	Amargadhi	2	1625.51	2	6	5	1	2			0	0
7757	2	87	Amargadhi	2	1625.51	2	6	2	1	2			0	0
7758	2	87	Amargadhi	2	1625.51	1	1	1	2	2			0	0
7759	2	87	Amargadhi	2	1625.51	2	5	4	1	2			1	0
7760	2	87	Amargadhi	2	1625.51	2	1	2	1	2			1	0
7761	2	87	Amargadhi	2	1625.51	3	5	2	1	2			1	0
7762	2	87	Amargadhi	2	1625.51	2	5	5	1	2			1	0
7763	2	87	Amargadhi	2	1625.51	4	6	2	1	2			0	0
7764	2	87	Amargadhi	2	1625.51	3	6	2	1	2			1	0
7765	2	87	Amargadhi	2	1625.51	3	6	3	1	2			0	0
7766	2	87	Amargadhi	2	1625.51	2	6	4	1	2			0	0
7767	2	87	Amargadhi	2	1625.51	3	6	5	1	2			0	0
7768	2	87	Amargadhi	2	1625.51	4	1	2	3	2			0	0
7769	2	87	Amargadhi	2	1625.51	3	5	4	2	2			0	0
7770	2	87	Amargadhi	2	1625.51	2	5	2	2	2			1	0
7771	2	87	Amargadhi	2	1625.51	2	6	4	1	2			0	0
7772	2	87	Amargadhi	2	1625.51	3	6	4	1	2			0	0
7773	2	87	Amargadhi	2	1625.51	4	6	2	2	2			0	0
7774	2	87	Amargadhi	2	1625.51	2	6	5	2	2			1	0
7775	2	87	Amargadhi	2	1625.51	2	6	4	2	2			0	0
7776	2	87	Amargadhi	2	1625.51	3	6	2	2	2			0	0
7777	2	87	Amargadhi	2	1625.51	2	1	2	1	2			1	0
7778	2	87	Amargadhi	2	1625.51	2	6	5	2	2			0	0
7779	2	87	Amargadhi	2	1625.51	2	6	4	1	2			0	0
7780	2	87	Amargadhi	2	1625.51	1	6	4	2	2			0	0
7781	2	87	Amargadhi	2	1625.51	4	6	1	1	2			1	0
7782	2	87	Amargadhi	2	1625.51	2	6	2	1	2			1	0
7783	2	87	Amargadhi	2	1625.51	2	6	4	1	2			0	0
7784	2	87	Amargadhi	2	1625.51	2	6	4	1	2			1	0
7785	2	87	Amargadhi	2	1625.51	1	6	4	2	2			0	0
7786	2	87	Amargadhi	2	1625.51	3	6	2	1	2			0	0
7787	2	87	Amargadhi	2	1625.51	2	6	2	2	2			0	0
7788	2	87	Amargadhi	2	1625.51	3	6	2	1	2			0	0
7789	2	87	Amargadhi	2	1625.51	1	1	3	1	2			0	0
7790	2	87	Amargadhi	2	1625.51	3	6	2	1	2			0	0
7791	2	87	Amargadhi	2	1625.51	1	1	1	1	2			1	0
7792	2	87	Amargadhi	2	1625.51	4	1	1	2	2			0	0
7793	2	87	Amargadhi	2	1625.51	2	6	2	1	2			1	0
7794	2	87	Amargadhi	2	1625.51	2	6	5	2	2			0	0
7795	2	87	Amargadhi	2	1625.51	3	6	1	1	2			0	0
7796	2	87	Amargadhi	2	1625.51	4	6	1	1	2			0	0
7797	2	87	Amargadhi	2	1625.51	2	6	4	2	2			0	0
7798	2	87	Amargadhi	2	1625.51	4	6	2	1	2			0	0
7799	2	87	Amargadhi	2	1625.51	2	6	4	2	2			0	0
7800	2	87	Amargadhi	2	1625.51	1	6	4	2	2			0	0
7801	2	87	Amargadhi	2	1625.51	3	1	1	1	2			1	0
7802	2	87	Amargadhi	2	1625.51	2	6	4	1	2			0	0
7803	2	87	Amargadhi	2	1625.51	2	1	1	1	2			1	0
7804	2	87	Amargadhi	2	1625.51	2	6	4	2	2			0	0
7805	2	87	Amargadhi	2	1625.51	2	6	4	2	2			0	0
7806	2	87	Amargadhi	2	1625.51	3	2	2	1	2			1	0
7807	2	87	Amargadhi	2	1625.51	2	6	4	1	2			1	0
7808	2	87	Amargadhi	2	1625.51	2	1	2	2	2			0	0
7809	2	87	Amargadhi	2	1625.51	2	6	4	2	2			0	0
7810	2	87	Amargadhi	2	1625.51	3	6	4	1	2			0	0
7811	2	87	Amargadhi	2	1625.51	3	1	1	1	1	1	1	1	0
7812	2	87	Amargadhi	2	1625.51	2	6	2	1	2			1	0
7813	2	87	Amargadhi	2	1625.51	1	6	5	2	2			0	0
7814	2	87	Amargadhi	2	1625.51	3	1	1	1	2			1	0
7815	2	87	Amargadhi	2	1625.51	2	6	4	2	2			0	0
7816	2	87	Amargadhi	2	1625.51	2	6	4	2	2			0	0
7817	2	87	Amargadhi	2	1625.51	2	6	3	1	2			1	0
7818	2	87	Amargadhi	2	1625.51	3	6	2	1	2			0	0
7819	2	87	Amargadhi	2	1625.51	4	6	2	1	2			1	0
7820	2	87	Amargadhi	2	1625.51	2	6	4	1	2			1	0
7821	2	87	Amargadhi	2	1625.51	4	6	2	1	2			0	0
7822	2	87	Amargadhi	2	1625.51	2	6	4	2	2			0	0
7823	2	87	Amargadhi	2	1625.51	3	6	2	1	2			1	0
7824	2	87	Amargadhi	2	1625.51	2	1	2	2	2			1	0
7825	2	87	Amargadhi	2	1625.51	3	1	1	1	2			1	0
7826	2	87	Amargadhi	2	1625.51	3	6	4	1	2			0	0
7827	2	87	Amargadhi	2	1625.51	2	6	4	2	2			0	0
7828	2	87	Amargadhi	2	1625.51	2	6	4	1	2			1	0
7829	2	87	Amargadhi	2	1625.51	4	2	1	1	2			0	0
7830	2	87	Amargadhi	2	1625.51	2	6	4	3	2			1	0
7651	2	86	Ajayameru	1	1694.99	2	1	2	1	2			1	0
7652	2	86	Ajayameru	1	1694.99	2	1	2	1	2			0	0
7653	2	86	Ajayameru	1	1694.99	2	6	2	1	2			0	0
7654	2	86	Ajayameru	1	1694.99	2	6	4	2	2			0	0
7655	2	86	Ajayameru	1	1694.99	2	6	5	1	2			1	0
7656	2	86	Ajayameru	1	1694.99	2	6	3	2	2			0	0
7657	2	86	Ajayameru	1	1694.99	2	6	3	1	2			0	0
7658	2	86	Ajayameru	1	1694.99	3	1	1	1	2			0	0
7659	2	86	Ajayameru	1	1694.99	3	6	2	1	2			1	0
7660	2	86	Ajayameru	1	1694.99	2	6	3	1	2			1	0
7661	2	86	Ajayameru	1	1694.99	2	6	4	2	2			0	0
7662	2	86	Ajayameru	1	1694.99	4	6	1	1	2			0	0
7663	2	86	Ajayameru	1	1694.99	3	6	1	1	2			0	0
7664	2	86	Ajayameru	1	1694.99	4	6	2	2	2			0	0
7665	2	86	Ajayameru	1	1694.99	2	6	2	2	2			0	0
7666	2	86	Ajayameru	1	1694.99	4	6	2	2	2			0	0
7667	2	86	Ajayameru	1	1694.99	1	1	3	2	2			1	0
7668	2	86	Ajayameru	1	1694.99	2	2	2	1	2			1	0
7669	2	86	Ajayameru	1	1694.99	1	6	4	2	2			0	0
7670	2	86	Ajayameru	1	1694.99	4	6	1	2	2			1	0
7671	2	86	Ajayameru	1	1694.99	2	6	5	2	2			0	0
7672	2	86	Ajayameru	1	1694.99	4	6	1	1	2			0	0
7673	2	86	Ajayameru	1	1694.99	1	6	4	1	2			1	0
7674	2	86	Ajayameru	1	1694.99	2	6	1	1	2			1	0
7675	2	86	Ajayameru	1	1694.99	3	6	2	1	2			0	0
7676	2	86	Ajayameru	1	1694.99	2	1	1	1	2			0	0
7677	2	86	Ajayameru	1	1694.99	4	6	1	1	2			0	0
7678	2	86	Ajayameru	1	1694.99	3	6	4	1	2			0	0
7679	2	86	Ajayameru	1	1694.99	4	1	1	2	2			1	0
7680	2	86	Ajayameru	1	1694.99	2	6	2	2	2			0	0
7681	2	86	Ajayameru	1	1694.99	3	6	1	2	2			0	0
7682	2	86	Ajayameru	1	1694.99	2	6	2	2	2			0	0
7683	2	86	Ajayameru	1	1694.99	2	6	1	1	2			0	0
7684	2	86	Ajayameru	1	1694.99	2	6	4	1	2			0	0
7685	2	86	Ajayameru	1	1694.99	4	6	1	1	2			0	0
7686	2	86	Ajayameru	1	1694.99	2	6	2	1	2			1	0
7687	2	86	Ajayameru	1	1694.99	3	6	1	1	2			1	0
7688	2	86	Ajayameru	1	1694.99	4	1	2	1	2			1	0
7689	2	86	Ajayameru	1	1694.99	2	6	2	3	2			0	0
7690	2	86	Ajayameru	1	1694.99	4	6	1	1	2			0	0
7691	2	86	Ajayameru	1	1694.99	2	6	4	3	2			0	0
7692	2	86	Ajayameru	1	1694.99	2	6	1	2	2			1	0
7693	2	86	Ajayameru	1	1694.99	3	6	1	1	2			1	0
7694	2	86	Ajayameru	1	1694.99	1	6	1	2	2			0	0
7695	2	86	Ajayameru	1	1694.99	2	6	1	1	2			0	0
7696	2	86	Ajayameru	1	1694.99	4	6	1	1	2			0	0
7697	2	86	Ajayameru	1	1694.99	2	6	1	2	2			0	0
7698	2	86	Ajayameru	1	1694.99	2	6	4	2	2			1	0
7699	2	86	Ajayameru	1	1694.99	4	6	1	1	2			1	0
7700	2	86	Ajayameru	1	1694.99	2	6	4	1	2			0	0
7701	2	86	Ajayameru	1	1694.99	4	6	2	2	2			1	0
7702	2	86	Ajayameru	1	1694.99	3	6	2	2	2			0	0
7703	2	86	Ajayameru	1	1694.99	2	6	2	1	2			0	0
7704	2	86	Ajayameru	1	1694.99	3	6	2	2	2			0	0
7705	2	86	Ajayameru	1	1694.99	2	6	4	2	2			0	0
7706	2	86	Ajayameru	1	1694.99	4	6	1	3	2			0	0
7707	2	86	Ajayameru	1	1694.99	2	6	1	2	2			0	0
7708	2	86	Ajayameru	1	1694.99	2	6	5	1	2			0	0
7709	2	86	Ajayameru	1	1694.99	3	6	1	1	2			0	0
7710	2	86	Ajayameru	1	1694.99	4	6	1	2	2			0	0
7711	2	86	Ajayameru	1	1694.99	2	6	2	1	2			0	0
7712	2	86	Ajayameru	1	1694.99	2	6	4	2	2			0	0
7713	2	86	Ajayameru	1	1694.99	2	6	4	2	2			0	0
7714	2	86	Ajayameru	1	1694.99	4	6	2	1	2			0	0
7715	2	86	Ajayameru	1	1694.99	2	6	2	2	2			0	0
7716	2	86	Ajayameru	1	1694.99	2	6	4	2	2			0	0
7717	2	86	Ajayameru	1	1694.99	3	6	2	1	2			0	0
7718	2	86	Ajayameru	1	1694.99	4	6	2	1	2			0	0
7719	2	86	Ajayameru	1	1694.99	4	6	2	2	2			0	0
7720	2	86	Ajayameru	1	1694.99	2	6	2	1	2			0	0
7721	2	86	Ajayameru	1	1694.99	2	6	2	2	2			0	0
7722	2	86	Ajayameru	1	1694.99	4	6	2	1	2			1	0
7723	2	86	Ajayameru	1	1694.99	1	6	4	2	2			0	0
7724	2	86	Ajayameru	1	1694.99	4	6	3	1	2			0	0
7725	2	86	Ajayameru	1	1694.99	3	6	2	2	2			1	0
7726	2	86	Ajayameru	1	1694.99	2	6	4	2	2			0	0
7727	2	86	Ajayameru	1	1694.99	3	6	4	2	2			0	0
7728	2	86	Ajayameru	1	1694.99	4	6	1	1	2			0	0
7729	2	86	Ajayameru	1	1694.99	4	6	1	1	2			0	0
7730	2	86	Ajayameru	1	1694.99	4	6	1	1	2			0	0
7731	2	86	Ajayameru	1	1694.99	4	6	2	2	2			0	0
7732	2	86	Ajayameru	1	1694.99	4	6	1	2	2			0	0
7733	2	86	Ajayameru	1	1694.99	3	6	1	1	2			0	0
7734	2	86	Ajayameru	1	1694.99	3	6	1	1	2			1	0
7735	2	86	Ajayameru	1	1694.99	2	6	4	2	2			0	0
7736	2	86	Ajayameru	1	1694.99	2	6	5	2	2			0	0
7737	2	86	Ajayameru	1	1694.99	1	6	4	2	2			0	0
7738	2	86	Ajayameru	1	1694.99	2	6	4	2	2			0	0
7739	2	86	Ajayameru	1	1694.99	3	6	3	1	2			0	0
7740	2	86	Ajayameru	1	1694.99	4	6	1	1	2			0	0
7561	3	85	Tikapur	2	573.931	4	6	1	2	2			1	0
7562	3	85	Tikapur	2	573.931	3	6	1	2	2			0	0
7563	3	85	Tikapur	2	573.931	2	6	3	1	2			0	0
7564	3	85	Tikapur	2	573.931	1	2	5	2	2			0	0
7565	3	85	Tikapur	2	573.931	2	1	1	1	2			0	0
7566	3	85	Tikapur	2	573.931	2	2	1	2	2			1	1
7567	3	85	Tikapur	2	573.931	2	6	4	1	2			0	0
7568	3	85	Tikapur	2	573.931	3	2	2	2	2			1	1
7569	3	85	Tikapur	2	573.931	3	6	4	2	2			1	0
7570	3	85	Tikapur	2	573.931	2	6	4	1	2			0	0
7571	3	85	Tikapur	2	573.931	2	6	4	2	2			0	0
7572	3	85	Tikapur	2	573.931	4	2	4	2	1	1	1	1	1
7573	3	85	Tikapur	2	573.931	2	6	3	3	1	1	0	0	0
7574	3	85	Tikapur	2	573.931	2	2	3	2	1	0		1	1
7575	3	85	Tikapur	2	573.931	1	6	4	1	1	0		0	0
7576	3	85	Tikapur	2	573.931	2	2	2	2	2			1	1
7577	3	85	Tikapur	2	573.931	3	1	2	1	1	1	1	1	1
7578	3	85	Tikapur	2	573.931	3	6	2	2	1	1	0	0	0
7579	3	85	Tikapur	2	573.931	2	6	1	2	2			1	0
7580	3	85	Tikapur	2	573.931	2	2	1	2	1	1	1	1	1
7581	3	85	Tikapur	2	573.931	2	6	4	1	1	1	0	1	0
7582	3	85	Tikapur	2	573.931	2	6	4	1	2			1	0
7583	3	85	Tikapur	2	573.931	1	6	2	2	2			0	0
7584	3	85	Tikapur	2	573.931	1	6	2	2	2			0	0
7585	3	85	Tikapur	2	573.931	1	6	2	1	2			0	0
7586	3	85	Tikapur	2	573.931	2	6	2	1	2			0	0
7587	3	85	Tikapur	2	573.931	1	2	4	2	2			1	1
7588	3	85	Tikapur	2	573.931	2	2	2	1	1	0		1	1
7589	3	85	Tikapur	2	573.931	2	2	5	1	1	0		0	0
7590	3	85	Tikapur	2	573.931	3	1	2	1	2			1	0
7591	3	85	Tikapur	2	573.931	4	2	2	2	2			1	1
7592	3	85	Tikapur	2	573.931	1	2	5	2	1	1	0	0	1
7593	3	85	Tikapur	2	573.931	2	2	4	2	1	0		0	1
7594	3	85	Tikapur	2	573.931	1	2	5	2	2			0	0
7595	3	85	Tikapur	2	573.931	2	2	3	1	1	0		1	0
7596	3	85	Tikapur	2	573.931	1	2	5	3	2			0	1
7597	3	85	Tikapur	2	573.931	1	6	4	1	1	0		0	0
7598	3	85	Tikapur	2	573.931	3	2	4	2	2			1	1
7599	3	85	Tikapur	2	573.931	2	2	4	3	2			1	1
7600	3	85	Tikapur	2	573.931	2	2	4	3	2			1	1
7601	3	85	Tikapur	2	573.931	2	2	4	1	2			0	1
7602	3	85	Tikapur	2	573.931	2	2	2	2	1	1	0	1	1
7603	3	85	Tikapur	2	573.931	2	2	2	1	2	1	1	1	1
7604	3	85	Tikapur	2	573.931	2	6	4	2	1	1	0	0	0
7605	3	85	Tikapur	2	573.931	2	2	2	1	2	1	1	1	1
7606	3	85	Tikapur	2	573.931	2	2	2	2	1	1	0	1	1
7607	3	85	Tikapur	2	573.931	2	1	4	3	1	1	0	0	0
7608	3	85	Tikapur	2	573.931	3	2	2	1	1	1	1	1	1
7609	3	85	Tikapur	2	573.931	2	2	5	2	2			0	1
7610	3	85	Tikapur	2	573.931	3	2	1	1	2	1	1	1	1
7611	3	85	Tikapur	2	573.931	4	2	1	2	1	1	0	1	1
7612	3	85	Tikapur	2	573.931	2	2	3	2	1	0		1	1
7613	3	85	Tikapur	2	573.931	2	2	1	1	1	0		0	0
7614	3	85	Tikapur	2	573.931	2	2	4	3	2			0	1
7615	3	85	Tikapur	2	573.931	4	2	1	2	2			0	1
7616	3	85	Tikapur	2	573.931	1	2	2	1	2			1	0
7617	3	85	Tikapur	2	573.931	2	2	3	1	2			1	1
7618	3	85	Tikapur	2	573.931	4	2	1	1	2			1	1
7619	3	85	Tikapur	2	573.931	2	2	4	1	2			1	1
7620	3	85	Tikapur	2	573.931	2	2	2	1	2			1	1
7621	3	85	Tikapur	2	573.931	3	6	5	3	2			1	0
7622	3	85	Tikapur	2	573.931	3	6	5	1	2			1	0
7623	3	85	Tikapur	2	573.931	3	6	4	1	2			1	0
7624	3	85	Tikapur	2	573.931	2	6	4	2	2			0	0
7625	3	85	Tikapur	2	573.931	2	6	4	1	2			1	0
7626	3	85	Tikapur	2	573.931	2	6	4	2	2			1	0
7627	3	85	Tikapur	2	573.931	2	2	3	3	2			1	1
7628	3	85	Tikapur	2	573.931	3	6	4	2	2			0	0
7629	3	85	Tikapur	2	573.931	2	6	4	1	2			1	0
7630	3	85	Tikapur	2	573.931	3	6	1	1	2			0	0
7631	3	85	Tikapur	2	573.931	2	6	4	1	2			1	0
7632	3	85	Tikapur	2	573.931	3	6	2	1	2			1	0
7633	3	85	Tikapur	2	573.931	2	6	5	1	2			0	0
7634	3	85	Tikapur	2	573.931	2	2	2	2	2			1	0
7635	3	85	Tikapur	2	573.931	1	6	5	1	2			1	1
7636	3	85	Tikapur	2	573.931	1	6	5	1	2			0	0
7637	3	85	Tikapur	2	573.931	4	2	1	1	1	0		1	0
7638	3	85	Tikapur	2	573.931	3	4	2	1	2			1	0
7639	3	85	Tikapur	2	573.931	2	3	4	1	2			0	0
7640	3	85	Tikapur	2	573.931	2	6	4	2	2			1	0
7641	3	85	Tikapur	2	573.931	2	2	4	2	2			1	1
7642	3	85	Tikapur	2	573.931	2	6	4	2	2			1	0
7643	3	85	Tikapur	2	573.931	2	6	5	2	2			1	0
7644	3	85	Tikapur	2	573.931	3	2	4	1	2			0	1
7645	3	85	Tikapur	2	573.931	2	6	2	1	1	1	0	1	0
7646	3	85	Tikapur	2	573.931	4	6	1	2	2			0	0
7647	3	85	Tikapur	2	573.931	2	6	4	2	2			1	0
7648	3	85	Tikapur	2	573.931	2	6	2	1	2			1	0
7649	3	85	Tikapur	2	573.931	2	2	1	1	2			1	1
7650	3	85	Tikapur	2	573.931	4	6	1	1	2			1	0
7471	3	84	Phulwari	1	597.322	2	6	3	1	1	0		0	0
7472	3	84	Phulwari	1	597.322	2	6	4	2	1	0		0	0
7473	3	84	Phulwari	1	597.322	1	6	4	2	2			0	0
7474	3	84	Phulwari	1	597.322	3	6	3	2	2			0	0
7475	3	84	Phulwari	1	597.322	4	2	2	1	2			1	1
7476	3	84	Phulwari	1	597.322	2	6	4	1	1	0		0	0
7477	3	84	Phulwari	1	597.322	4	6	2	3	2			0	0
7478	3	84	Phulwari	1	597.322	2	6	4	3	2			0	0
7479	3	84	Phulwari	1	597.322	2	6	5	2	2			0	0
7480	3	84	Phulwari	1	597.322	2	2	3	1	2			1	0
7481	3	84	Phulwari	1	597.322	2	1	4	2	1	0		0	0
7482	3	84	Phulwari	1	597.322	1	6	4	1	2			1	0
7483	3	84	Phulwari	1	597.322	2	6	5	1	2			1	0
7484	3	84	Phulwari	1	597.322	2	6	5	1	2			1	0
7485	3	84	Phulwari	1	597.322	3	6	5	1	1	1	0	1	0
7486	3	84	Phulwari	1	597.322	2	6	4	2	1	0		1	0
7487	3	84	Phulwari	1	597.322	4	6	1	1	2			1	0
7488	3	84	Phulwari	1	597.322	1	2	4	2	2	1	1	0	1
7489	3	84	Phulwari	1	597.322	2	6	4	2	1	1	0	1	0
7490	3	84	Phulwari	1	597.322	2	6	5	2	2			0	0
7491	3	84	Phulwari	1	597.322	2	6	5	1	2			0	0
7492	3	84	Phulwari	1	597.322	3	6	4	1	2			0	0
7493	3	84	Phulwari	1	597.322	2	6	5	1	2			0	0
7494	3	84	Phulwari	1	597.322	2	6	5	2	2			0	0
7495	3	84	Phulwari	1	597.322	4	6	1	1	2			0	0
7496	3	84	Phulwari	1	597.322	3	2	1	3	2			1	1
7497	3	84	Phulwari	1	597.322	3	6	2	2	1	1	0	0	0
7498	3	84	Phulwari	1	597.322	4	6	1	1	2			1	0
7499	3	84	Phulwari	1	597.322	2	6	5	1	2			0	0
7500	3	84	Phulwari	1	597.322	2	1	1	1	2			1	0
7501	3	84	Phulwari	1	597.322	2	6	4	2	2			0	0
7502	3	84	Phulwari	1	597.322	3	2	1	2	2			0	0
7503	3	84	Phulwari	1	597.322	4	6	1	1	2			0	0
7504	3	84	Phulwari	1	597.322	4	6	1	2	2			0	0
7505	3	84	Phulwari	1	597.322	3	2	2	2	2			1	1
7506	3	84	Phulwari	1	597.322	2	2	4	2	2			0	1
7507	3	84	Phulwari	1	597.322	3	6	2	2	2			0	0
7508	3	84	Phulwari	1	597.322	3	6	5	1	2			1	0
7509	3	84	Phulwari	1	597.322	2	6	4	2	2			0	0
7510	3	84	Phulwari	1	597.322	2	6	2	3	2			0	1
7511	3	84	Phulwari	1	597.322	4	6	1	1	1	0		0	0
7512	3	84	Phulwari	1	597.322	3	6	2	1	1	0		1	0
7513	3	84	Phulwari	1	597.322	3	2	4	1	2			1	1
7514	3	84	Phulwari	1	597.322	1	6	4	2	2			0	0
7515	3	84	Phulwari	1	597.322	3	2	4	2	2			1	1
7516	3	84	Phulwari	1	597.322	3	6	1	2	2			1	0
7517	3	84	Phulwari	1	597.322	1	6	4	2	2			0	0
7518	3	84	Phulwari	1	597.322	2	6	5	2	2			1	0
7519	3	84	Phulwari	1	597.322	3	6	4	1	2			0	0
7520	3	84	Phulwari	1	597.322	1	6	4	2	2			0	0
7521	3	84	Phulwari	1	597.322	2	2	4	2	2			0	0
7522	3	84	Phulwari	1	597.322	2	6	5	2	2			0	0
7523	3	84	Phulwari	1	597.322	3	6	4	1	2			1	0
7524	3	84	Phulwari	1	597.322	2	6	4	2	2			0	0
7525	3	84	Phulwari	1	597.322	2	6	5	2	2			0	0
7526	3	84	Phulwari	1	597.322	2	6	5	2	2			1	0
7527	3	84	Phulwari	1	597.322	3	6	5	2	2			0	0
7528	3	84	Phulwari	1	597.322	2	6	4	2	2			1	0
7529	3	84	Phulwari	1	597.322	4	6	1	2	2			0	0
7530	3	84	Phulwari	1	597.322	2	2	1	2	2			1	1
7531	3	84	Phulwari	1	597.322	4	2	1	1	2	1	1	1	1
7532	3	84	Phulwari	1	597.322	3	6	3	1	1	1	0	0	0
7533	3	84	Phulwari	1	597.322	2	6	4	2	1	0		0	0
7534	3	84	Phulwari	1	597.322	4	2	1	1	2	1	1	1	1
7535	3	84	Phulwari	1	597.322	3	6	2	1	1	1	0	0	0
7536	3	84	Phulwari	1	597.322	3	6	4	1	2			1	0
7537	3	84	Phulwari	1	597.322	2	6	4	1	2			0	0
7538	3	84	Phulwari	1	597.322	2	6	4	2	2			0	0
7539	3	84	Phulwari	1	597.322	4	2	1	2	2			1	1
7540	3	84	Phulwari	1	597.322	3	6	2	1	1	0		0	0
7541	3	84	Phulwari	1	597.322	3	6	4	1	1	0		1	0
7542	3	84	Phulwari	1	597.322	4	2	1	1	2			0	0
7543	3	84	Phulwari	1	597.322	3	2	3	2	2			0	1
7544	3	84	Phulwari	1	597.322	3	2	4	2	1	0		0	1
7545	3	84	Phulwari	1	597.322	1	6	4	2	1	0		0	0
7546	3	84	Phulwari	1	597.322	1	6	4	2	2			1	0
7547	3	84	Phulwari	1	597.322	3	6	4	1	2			1	0
7548	3	84	Phulwari	1	597.322	2	6	4	2	2			0	0
7549	3	84	Phulwari	1	597.322	2	6	5	1	1	1	0	0	0
7550	3	84	Phulwari	1	597.322	4	2	2	3	2			1	1
7551	3	84	Phulwari	1	597.322	2	2	4	2	2			0	0
7552	3	84	Phulwari	1	597.322	3	2	2	2	2			1	1
7553	3	84	Phulwari	1	597.322	1	6	4	3	2			0	0
7554	3	84	Phulwari	1	597.322	3	6	4	1	2			0	0
7555	3	84	Phulwari	1	597.322	2	6	4	2	2			0	0
7556	3	84	Phulwari	1	597.322	2	6	4	2	2			0	0
7557	3	84	Phulwari	1	597.322	2	6	4	2	2			0	0
7558	3	84	Phulwari	1	597.322	2	6	4	2	2			1	0
7559	3	84	Phulwari	1	597.322	2	6	4	1	2			0	0
7560	3	84	Phulwari	1	597.322	3	2	1	1	2			1	1
7381	3	83	Pahalmanpur	1	641.137	4	6	2	1	2			0	0
7382	3	83	Pahalmanpur	1	641.137	3	6	2	2	2			0	0
7383	3	83	Pahalmanpur	1	641.137	2	6	1	2	2			0	0
7384	3	83	Pahalmanpur	1	641.137	2	6	2	2	2			0	0
7385	3	83	Pahalmanpur	1	641.137	2	6	3	2	2			1	0
7386	3	83	Pahalmanpur	1	641.137	3	6	2	1	2			0	0
7387	3	83	Pahalmanpur	1	641.137	1	6	4	2	2			0	0
7388	3	83	Pahalmanpur	1	641.137	3	6	3	1	2			0	0
7389	3	83	Pahalmanpur	1	641.137	4	6	1	1	2			0	0
7390	3	83	Pahalmanpur	1	641.137	2	6	5	2	2			0	0
7391	3	83	Pahalmanpur	1	641.137	2	1	2	2	2			1	0
7392	3	83	Pahalmanpur	1	641.137	3	6	3	1	1	0		0	0
7393	3	83	Pahalmanpur	1	641.137	2	6	4	2	2			0	0
7394	3	83	Pahalmanpur	1	641.137	2	6	4	1	2			0	0
7395	3	83	Pahalmanpur	1	641.137	3	6	4	2	2			0	0
7396	3	83	Pahalmanpur	1	641.137	2	6	5	2	2			0	0
7397	3	83	Pahalmanpur	1	641.137	3	6	4	1	2			0	0
7398	3	83	Pahalmanpur	1	641.137	1	6	4	1	2			0	0
7399	3	83	Pahalmanpur	1	641.137	2	1	2	2	2			0	0
7400	3	83	Pahalmanpur	1	641.137	1	2	4	2	2			0	0
7401	3	83	Pahalmanpur	1	641.137	1	2	4	1	2			0	0
7402	3	83	Pahalmanpur	1	641.137	2	6	3	1	2			0	0
7403	3	83	Pahalmanpur	1	641.137	2	6	4	2	2			0	0
7404	3	83	Pahalmanpur	1	641.137	2	6	4	1	2			0	0
7405	3	83	Pahalmanpur	1	641.137	1	2	4	1	2			1	1
7406	3	83	Pahalmanpur	1	641.137	3	2	1	1	2			0	1
7407	3	83	Pahalmanpur	1	641.137	2	1	4	3	2			0	0
7408	3	83	Pahalmanpur	1	641.137	4	6	1	1	2			0	0
7409	3	83	Pahalmanpur	1	641.137	1	6	5	1	2			0	0
7410	3	83	Pahalmanpur	1	641.137	3	6	4	2	2			0	0
7411	3	83	Pahalmanpur	1	641.137	3	6	4	1	1	0		1	0
7412	3	83	Pahalmanpur	1	641.137	4	6	3	1	2			0	0
7413	3	83	Pahalmanpur	1	641.137	2	6	4	2	2			0	0
7414	3	83	Pahalmanpur	1	641.137	3	6	4	2	2			1	0
7415	3	83	Pahalmanpur	1	641.137	2	6	4	1	2			0	0
7416	3	83	Pahalmanpur	1	641.137	2	6	2	2	2			1	0
7417	3	83	Pahalmanpur	1	641.137	2	6	4	2	2			0	0
7418	3	83	Pahalmanpur	1	641.137	4	6	1	1	2			0	0
7419	3	83	Pahalmanpur	1	641.137	3	6	2	2	2			1	0
7420	3	83	Pahalmanpur	1	641.137	4	6	1	1	2			0	0
7421	3	83	Pahalmanpur	1	641.137	2	6	3	2	2			0	0
7422	3	83	Pahalmanpur	1	641.137	3	6	1	2	2			0	0
7423	3	83	Pahalmanpur	1	641.137	2	6	2	2	2			0	0
7424	3	83	Pahalmanpur	1	641.137	2	6	4	1	2			0	0
7425	3	83	Pahalmanpur	1	641.137	2	6	5	1	2			0	0
7426	3	83	Pahalmanpur	1	641.137	2	6	3	1	2			0	0
7427	3	83	Pahalmanpur	1	641.137	2	6	4	2	2			0	0
7428	3	83	Pahalmanpur	1	641.137	3	6	3	1	2			0	0
7429	3	83	Pahalmanpur	1	641.137	2	5	5	1	2			0	0
7430	3	83	Pahalmanpur	1	641.137	2	2	1	1	2			1	1
7431	3	83	Pahalmanpur	1	641.137	3	6	3	1	1	0		0	0
7432	3	83	Pahalmanpur	1	641.137	1	6	4	2	2			1	0
7433	3	83	Pahalmanpur	1	641.137	1	1	3	2	2			0	0
7434	3	83	Pahalmanpur	1	641.137	2	6	5	2	2			1	0
7435	3	83	Pahalmanpur	1	641.137	2	6	5	2	2			0	0
7436	3	83	Pahalmanpur	1	641.137	2	6	5	2	2			0	0
7437	3	83	Pahalmanpur	1	641.137	3	6	4	1	2			0	0
7438	3	83	Pahalmanpur	1	641.137	2	6	4	2	2			0	0
7439	3	83	Pahalmanpur	1	641.137	3	6	4	2	2			0	0
7440	3	83	Pahalmanpur	1	641.137	2	6	5	2	2			0	0
7441	3	83	Pahalmanpur	1	641.137	2	2	2	2	2			0	1
7442	3	83	Pahalmanpur	1	641.137	4	2	1	1	2	1	1	1	1
7443	3	83	Pahalmanpur	1	641.137	4	2	1	1	1	1	1	1	1
7444	3	83	Pahalmanpur	1	641.137	2	2	2	2	1	1	0	1	1
7445	3	83	Pahalmanpur	1	641.137	1	2	2	2	2			0	1
7446	3	83	Pahalmanpur	1	641.137	2	2	2	2	2			0	1
7447	3	83	Pahalmanpur	1	641.137	2	2	2	2	2			0	1
7448	3	83	Pahalmanpur	1	641.137	3	2	2	2	2			1	1
7449	3	83	Pahalmanpur	1	641.137	2	2	5	2	2			0	1
7450	3	83	Pahalmanpur	1	641.137	2	2	2	2	2			1	1
7451	3	83	Pahalmanpur	1	641.137	3	1	1	1	2			1	1
7452	3	83	Pahalmanpur	1	641.137	2	2	3	3	1	0		0	1
7453	3	83	Pahalmanpur	1	641.137	1	2	4	1	1	1	1	1	1
7454	3	83	Pahalmanpur	1	641.137	3	2	1	1	1	1	1	1	1
7455	3	83	Pahalmanpur	1	641.137	2	6	5	2	1	1	0	0	0
7456	3	83	Pahalmanpur	1	641.137	2	2	2	1	2			1	1
7457	3	83	Pahalmanpur	1	641.137	3	5	1	1	1	0		1	0
7458	3	83	Pahalmanpur	1	641.137	1	2	4	2	2			0	1
7459	3	83	Pahalmanpur	1	641.137	4	2	2	2	2	1	1	1	1
7460	3	83	Pahalmanpur	1	641.137	4	2	1	1	1	1	0	0	0
7461	3	83	Pahalmanpur	1	641.137	3	2	4	1	1	0		1	1
7462	3	83	Pahalmanpur	1	641.137	2	2	1	2	1	1	0	0	1
7463	3	83	Pahalmanpur	1	641.137	2	2	1	2	2			1	1
7464	3	83	Pahalmanpur	1	641.137	3	6	3	1	2			0	0
7465	3	83	Pahalmanpur	1	641.137	1	2	4	2	2			0	0
7466	3	83	Pahalmanpur	1	641.137	2	6	5	1	2			0	0
7467	3	83	Pahalmanpur	1	641.137	3	2	3	1	2			0	0
7468	3	83	Pahalmanpur	1	641.137	2	2	2	2	2			0	0
7469	3	83	Pahalmanpur	1	641.137	2	6	5	2	2			1	0
7470	3	83	Pahalmanpur	1	641.137	3	2	2	2	2			0	1
7291	3	82	Narayanpur	1	635.057	2	6	1	2	2			0	0
7292	3	82	Narayanpur	1	635.057	1	6	4	2	2			0	0
7293	3	82	Narayanpur	1	635.057	1	2	2	2	2			1	1
7294	3	82	Narayanpur	1	635.057	3	2	1	2	1	1	1	0	1
7295	3	82	Narayanpur	1	635.057	4	2	2	1	2			0	1
7296	3	82	Narayanpur	1	635.057	3	6	2	2	2			1	0
7297	3	82	Narayanpur	1	635.057	3	6	2	2	2			0	0
7298	3	82	Narayanpur	1	635.057	4	6	4	2	2			1	0
7299	3	82	Narayanpur	1	635.057	2	1	2	2	2			1	0
7300	3	82	Narayanpur	1	635.057	2	2	3	1	2			0	1
7301	3	82	Narayanpur	1	635.057	3	6	4	1	2			1	0
7302	3	82	Narayanpur	1	635.057	2	2	2	1	2			1	0
7303	3	82	Narayanpur	1	635.057	3	6	2	1	2			1	0
7304	3	82	Narayanpur	1	635.057	3	1	3	3	2			1	0
7305	3	82	Narayanpur	1	635.057	3	6	3	3	2			1	0
7306	3	82	Narayanpur	1	635.057	2	6	5	1	2			1	0
7307	3	82	Narayanpur	1	635.057	2	2	4	2	2			0	0
7308	3	82	Narayanpur	1	635.057	2	2	4	3	2			0	1
7309	3	82	Narayanpur	1	635.057	3	2	4	2	2			0	0
7310	3	82	Narayanpur	1	635.057	2	6	4	3	2			1	0
7311	3	82	Narayanpur	1	635.057	2	2	4	3	2			1	1
7312	3	82	Narayanpur	1	635.057	3	2	2	1	2			1	1
7313	3	82	Narayanpur	1	635.057	2	6	1	1	2			0	0
7314	3	82	Narayanpur	1	635.057	3	2	2	3	2			1	0
7315	3	82	Narayanpur	1	635.057	2	2	4	2	2			0	1
7316	3	82	Narayanpur	1	635.057	3	6	3	1	2			0	0
7317	3	82	Narayanpur	1	635.057	2	1	3	2	2			0	0
7318	3	82	Narayanpur	1	635.057	2	2	3	2	2			0	1
7319	3	82	Narayanpur	1	635.057	1	2	4	2	2			0	0
7320	3	82	Narayanpur	1	635.057	3	6	2	1	2			1	0
7321	3	82	Narayanpur	1	635.057	4	2	2	2	1	1	1	1	1
7322	3	82	Narayanpur	1	635.057	3	2	2	2	2			1	1
7323	3	82	Narayanpur	1	635.057	3	2	2	2	1	1	1	1	1
7324	3	82	Narayanpur	1	635.057	4	2	1	2	1	1	1	1	1
7325	3	82	Narayanpur	1	635.057	2	2	4	3	1	1	0	1	1
7326	3	82	Narayanpur	1	635.057	2	2	4	2	2			1	1
7327	3	82	Narayanpur	1	635.057	4	2	2	1	1	1	1	0	1
7328	3	82	Narayanpur	1	635.057	3	2	1	1	1	1	0	1	1
7329	3	82	Narayanpur	1	635.057	3	2	2	1	1	0		1	1
7330	3	82	Narayanpur	1	635.057	4	2	1	2	1	0		0	1
7331	3	82	Narayanpur	1	635.057	3	2	1	3	1	0		1	1
7332	3	82	Narayanpur	1	635.057	3	2	2	1	2			1	1
7333	3	82	Narayanpur	1	635.057	3	2	3	1	1	1	1	1	1
7334	3	82	Narayanpur	1	635.057	3	2	4	1	2			0	0
7335	3	82	Narayanpur	1	635.057	4	2	2	3	1	1	1	1	1
7336	3	82	Narayanpur	1	635.057	3	2	2	1	1	1	0	1	1
7337	3	82	Narayanpur	1	635.057	3	2	4	1	1	1	1	1	0
7338	3	82	Narayanpur	1	635.057	2	2	4	1	1	1	0	1	0
7339	3	82	Narayanpur	1	635.057	3	2	4	2	2			1	1
7340	3	82	Narayanpur	1	635.057	4	2	2	1	1	0		1	1
7341	3	82	Narayanpur	1	635.057	3	2	2	3	1	1	0	1	1
7342	3	82	Narayanpur	1	635.057	4	2	2	2	2			1	1
7343	3	82	Narayanpur	1	635.057	2	2	4	2	2			0	1
7344	3	82	Narayanpur	1	635.057	2	2	2	3	2			0	1
7345	3	82	Narayanpur	1	635.057	3	2	2	1	2			1	1
7346	3	82	Narayanpur	1	635.057	3	2	1	1	1	1	1	1	1
7347	3	82	Narayanpur	1	635.057	4	2	1	2	2			1	1
7348	3	82	Narayanpur	1	635.057	2	2	2	2	2			1	1
7349	3	82	Narayanpur	1	635.057	2	2	2	1	2			1	1
7350	3	82	Narayanpur	1	635.057	1	2	5	2	2			0	0
7351	3	82	Narayanpur	1	635.057	3	2	2	2	2	1	1	1	1
7352	3	82	Narayanpur	1	635.057	3	2	2	2	1	1	1	1	1
7353	3	82	Narayanpur	1	635.057	2	2	2	2	1	1	1	0	1
7354	3	82	Narayanpur	1	635.057	2	6	1	2	1	1	0	0	0
7355	3	82	Narayanpur	1	635.057	2	2	3	2	1	1	1	0	1
7356	3	82	Narayanpur	1	635.057	2	2	2	2	1	1	1	0	1
7357	3	82	Narayanpur	1	635.057	2	2	2	1	1	1	1	1	1
7358	3	82	Narayanpur	1	635.057	4	6	2	1	1	1	0	0	0
7359	3	82	Narayanpur	1	635.057	4	2	2	1	2			1	1
7360	3	82	Narayanpur	1	635.057	2	6	5	3	2			0	0
7361	3	82	Narayanpur	1	635.057	2	2	1	1	2			1	1
7362	3	82	Narayanpur	1	635.057	3	6	4	2	2			1	0
7363	3	82	Narayanpur	1	635.057	4	2	3	1	1	1	1	1	1
7364	3	82	Narayanpur	1	635.057	2	1	3	1	1	1	0	1	0
7365	3	82	Narayanpur	1	635.057	2	1	4	2	2			0	0
7366	3	82	Narayanpur	1	635.057	2	6	4	2	2			1	0
7367	3	82	Narayanpur	1	635.057	2	6	3	1	2			1	0
7368	3	82	Narayanpur	1	635.057	4	2	3	1	2			1	0
7369	3	82	Narayanpur	1	635.057	3	6	4	1	2			1	0
7370	3	82	Narayanpur	1	635.057	2	2	5	2	2			0	0
7371	3	82	Narayanpur	1	635.057	4	2	2	2	2			0	0
7372	3	82	Narayanpur	1	635.057	2	2	4	2	2			0	1
7373	3	82	Narayanpur	1	635.057	2	2	3	1	2			1	0
7374	3	82	Narayanpur	1	635.057	2	6	2	1	2			0	0
7375	3	82	Narayanpur	1	635.057	2	2	4	2	2			0	1
7376	3	82	Narayanpur	1	635.057	3	1	4	1	2			1	0
7377	3	82	Narayanpur	1	635.057	1	1	2	1	2			0	0
7378	3	82	Narayanpur	1	635.057	2	1	4	1	2			1	0
7379	3	82	Narayanpur	1	635.057	1	6	4	1	2			0	0
7380	3	82	Narayanpur	1	635.057	2	1	4	2	2			0	0
7201	3	81	Hasuliya	1	1022.5	4	2	1	1	1	1	0	1	1
7202	3	81	Hasuliya	1	1022.5	2	2	2	1	2			0	0
7203	3	81	Hasuliya	1	1022.5	3	6	2	1	2			0	0
7204	3	81	Hasuliya	1	1022.5	4	6	2	1	2			0	0
7205	3	81	Hasuliya	1	1022.5	2	2	2	1	2			1	0
7206	3	81	Hasuliya	1	1022.5	3	6	2	1	2			0	0
7207	3	81	Hasuliya	1	1022.5	2	6	5	1	2			0	0
7208	3	81	Hasuliya	1	1022.5	4	2	1	1	1	1	1	1	1
7209	3	81	Hasuliya	1	1022.5	3	6	2	1	2			0	0
7210	3	81	Hasuliya	1	1022.5	4	2	1	1	1	1	1	1	1
7211	3	81	Hasuliya	1	1022.5	2	2	2	1	2			1	1
7212	3	81	Hasuliya	1	1022.5	2	6	4	1	2			0	0
7213	3	81	Hasuliya	1	1022.5	4	2	1	1	1	1	1	1	1
7214	3	81	Hasuliya	1	1022.5	3	2	4	1	2			1	0
7215	3	81	Hasuliya	1	1022.5	2	2	3	2	2			0	1
7216	3	81	Hasuliya	1	1022.5	3	6	2	1	2			1	0
7217	3	81	Hasuliya	1	1022.5	1	2	3	2	2			0	1
7218	3	81	Hasuliya	1	1022.5	4	2	1	1	1	1	1	1	1
7219	3	81	Hasuliya	1	1022.5	4	6	2	1	2			1	0
7220	3	81	Hasuliya	1	1022.5	4	2	1	1	1	1	1	1	1
7221	3	81	Hasuliya	1	1022.5	2	1	4	1	2			0	0
7222	3	81	Hasuliya	1	1022.5	2	2	4	2	2			1	1
7223	3	81	Hasuliya	1	1022.5	2	2	4	2	2			1	1
7224	3	81	Hasuliya	1	1022.5	2	6	4	1	2			0	0
7225	3	81	Hasuliya	1	1022.5	2	2	2	1	2			1	0
7226	3	81	Hasuliya	1	1022.5	2	2	4	1	2			1	0
7227	3	81	Hasuliya	1	1022.5	2	2	2	1	2			1	0
7228	3	81	Hasuliya	1	1022.5	3	2	2	1	2			1	0
7229	3	81	Hasuliya	1	1022.5	2	6	4	1	2			0	0
7230	3	81	Hasuliya	1	1022.5	2	6	4	1	2			1	0
7231	3	81	Hasuliya	1	529.779	3	2	1	2	2			0	1
7232	3	81	Hasuliya	1	529.779	2	6	5	2	1	0		0	0
7233	3	81	Hasuliya	1	529.779	1	2	1	2	2			0	1
7234	3	81	Hasuliya	1	529.779	1	2	4	2	2			0	0
7235	3	81	Hasuliya	1	529.779	1	2	4	2	2	1	1	0	1
7236	3	81	Hasuliya	1	529.779	2	6	5	1	1	1	0	1	0
7237	3	81	Hasuliya	1	529.779	2	6	2	1	2			1	0
7238	3	81	Hasuliya	1	529.779	4	6	2	1	2			1	0
7239	3	81	Hasuliya	1	529.779	2	6	4	1	2			0	0
7240	3	81	Hasuliya	1	529.779	2	6	4	1	2			0	0
7241	3	81	Hasuliya	1	529.779	4	6	2	1	2			1	0
7242	3	81	Hasuliya	1	529.779	1	6	4	2	2			1	0
7243	3	81	Hasuliya	1	529.779	2	2	4	3	2			0	1
7244	3	81	Hasuliya	1	529.779	3	2	3	1	1	1	1	1	1
7245	3	81	Hasuliya	1	529.779	4	2	1	1	1	1	0	1	1
7246	3	81	Hasuliya	1	529.779	2	2	4	1	1	1	0	0	0
7247	3	81	Hasuliya	1	529.779	1	2	2	2	2			1	0
7248	3	81	Hasuliya	1	529.779	3	2	1	1	2			0	0
7249	3	81	Hasuliya	1	529.779	2	2	3	2	1	0		1	1
7250	3	81	Hasuliya	1	529.779	2	2	1	2	2			0	1
7251	3	81	Hasuliya	1	529.779	2	6	4	1	2			0	0
7252	3	81	Hasuliya	1	529.779	2	6	3	1	2			0	0
7253	3	81	Hasuliya	1	529.779	4	2	1	1	2			0	1
7254	3	81	Hasuliya	1	529.779	3	6	3	1	1	1	0	0	0
7255	3	81	Hasuliya	1	529.779	2	6	3	1	2			0	0
7256	3	81	Hasuliya	1	529.779	3	6	2	1	2			0	0
7257	3	81	Hasuliya	1	529.779	4	6	1	1	2			1	0
7258	3	81	Hasuliya	1	529.779	2	6	3	1	2			0	0
7259	3	81	Hasuliya	1	529.779	2	6	2	1	2			0	0
7260	3	81	Hasuliya	1	529.779	1	6	4	2	2			0	0
7261	3	81	Hasuliya	1	529.779	3	6	3	1	2			0	0
7262	3	81	Hasuliya	1	529.779	2	6	4	2	2			0	0
7263	3	81	Hasuliya	1	529.779	2	2	2	2	2			0	1
7264	3	81	Hasuliya	1	529.779	4	6	1	2	1	0		1	0
7265	3	81	Hasuliya	1	529.779	3	2	2	1	2			0	0
7266	3	81	Hasuliya	1	529.779	2	6	4	1	1	0		0	0
7267	3	81	Hasuliya	1	529.779	3	2	3	1	2			1	0
7268	3	81	Hasuliya	1	529.779	2	2	3	2	1	0		1	1
7269	3	81	Hasuliya	1	529.779	3	2	1	1	2	1	1	1	1
7270	3	81	Hasuliya	1	529.779	4	6	2	1	1	1	0	0	0
7271	3	81	Hasuliya	1	529.779	4	6	1	1	2			0	0
7272	3	81	Hasuliya	1	529.779	2	2	4	2	2			1	1
7273	3	81	Hasuliya	1	529.779	3	6	4	1	2			0	0
7274	3	81	Hasuliya	1	529.779	3	6	2	1	2			0	0
7275	3	81	Hasuliya	1	529.779	3	6	2	1	2			0	0
7276	3	81	Hasuliya	1	529.779	4	6	2	2	2			0	0
7277	3	81	Hasuliya	1	529.779	1	6	5	2	2			0	0
7278	3	81	Hasuliya	1	529.779	2	6	5	2	2			0	0
7279	3	81	Hasuliya	1	529.779	2	6	5	1	2			0	0
7280	3	81	Hasuliya	1	529.779	3	1	1	1	2			1	0
7281	3	81	Hasuliya	1	529.779	1	2	2	2	2			0	1
7282	3	81	Hasuliya	1	529.779	3	2	1	1	1	0		1	1
7283	3	81	Hasuliya	1	529.779	1	2	4	2	2			1	1
7284	3	81	Hasuliya	1	529.779	4	2	1	1	1	1	1	0	1
7285	3	81	Hasuliya	1	529.779	2	6	5	1	2			1	0
7286	3	81	Hasuliya	1	529.779	2	6	2	1	2			1	0
7287	3	81	Hasuliya	1	529.779	2	6	4	1	2			0	0
7288	3	81	Hasuliya	1	529.779	4	6	2	1	2			1	0
7289	3	81	Hasuliya	1	529.779	2	6	4	1	2			1	0
7290	3	81	Hasuliya	1	529.779	3	6	4	1	2			1	0
7111	3	80	Dododhara	1	599.111	2	2	3	2	2			1	1
7112	3	80	Dododhara	1	599.111	2	6	4	1	2			0	0
7113	3	80	Dododhara	1	599.111	2	2	1	2	2			1	1
7114	3	80	Dododhara	1	599.111	2	2	1	1	1	1	0	1	1
7115	3	80	Dododhara	1	599.111	2	2	2	2	2			1	1
7116	3	80	Dododhara	1	599.111	2	2	1	1	2			1	1
7117	3	80	Dododhara	1	599.111	2	2	2	2	2			1	1
7118	3	80	Dododhara	1	599.111	3	2	1	2	2			0	0
7119	3	80	Dododhara	1	599.111	2	2	2	3	2			1	1
7120	3	80	Dododhara	1	599.111	2	2	2	2	2			1	1
7121	3	80	Dododhara	1	599.111	2	2	3	2	2			0	0
7122	3	80	Dododhara	1	599.111	2	2	4	3	2			0	0
7123	3	80	Dododhara	1	599.111	2	2	2	2	1	1	1	1	1
7124	3	80	Dododhara	1	599.111	2	2	1	1	1	1	1	1	1
7125	3	80	Dododhara	1	599.111	3	2	2	3	1	1	1	1	1
7126	3	80	Dododhara	1	599.111	2	2	2	2	1	1	1	1	1
7127	3	80	Dododhara	1	599.111	2	2	3	2	1	0		1	1
7128	3	80	Dododhara	1	599.111	2	2	3	3	1	1	1	1	1
7129	3	80	Dododhara	1	599.111	2	2	1	1	1	0		0	0
7130	3	80	Dododhara	1	599.111	2	2	4	2	2			0	0
7131	3	80	Dododhara	1	599.111	3	2	2	3	2			0	1
7132	3	80	Dododhara	1	599.111	2	2	4	3	2			0	0
7133	3	80	Dododhara	1	599.111	4	2	1	3	2			0	1
7134	3	80	Dododhara	1	599.111	3	2	2	1	2			1	0
7135	3	80	Dododhara	1	599.111	2	2	4	2	2			0	1
7136	3	80	Dododhara	1	599.111	2	2	2	3	1	1	0	0	1
7137	3	80	Dododhara	1	599.111	2	2	3	3	1	1	0	1	1
7138	3	80	Dododhara	1	599.111	2	2	2	3	1	0		0	1
7139	3	80	Dododhara	1	599.111	2	2	3	2	1	0		1	1
7140	3	80	Dododhara	1	599.111	2	2	3	3	1	0		1	1
7141	3	80	Dododhara	1	599.111	4	2	2	2	1	1	0	1	1
7142	3	80	Dododhara	1	599.111	2	2	4	2	1	0		0	0
7143	3	80	Dododhara	1	599.111	3	2	2	2	2			0	0
7144	3	80	Dododhara	1	599.111	2	2	4	2	2			1	1
7145	3	80	Dododhara	1	599.111	1	2	4	2	2			0	0
7146	3	80	Dododhara	1	599.111	3	2	2	1	2			0	0
7147	3	80	Dododhara	1	599.111	4	6	2	2	2			1	0
7148	3	80	Dododhara	1	599.111	2	6	5	2	2			0	0
7149	3	80	Dododhara	1	599.111	2	6	4	1	2			0	0
7150	3	80	Dododhara	1	599.111	4	2	1	1	2			1	1
7151	3	80	Dododhara	1	599.111	4	2	1	1	1	1	1	1	1
7152	3	80	Dododhara	1	599.111	3	2	1	2	1	1	0	1	1
7153	3	80	Dododhara	1	599.111	4	6	1	1	1	0		0	0
7154	3	80	Dododhara	1	599.111	2	2	4	1	2			1	1
7155	3	80	Dododhara	1	599.111	1	2	4	2	1	0		0	1
7156	3	80	Dododhara	1	599.111	4	2	1	1	1	0		1	1
7157	3	80	Dododhara	1	599.111	2	2	4	2	1	0		0	0
7158	3	80	Dododhara	1	599.111	3	6	2	1	1	0		0	0
7159	3	80	Dododhara	1	599.111	1	1	1	2	2			0	0
7160	3	80	Dododhara	1	599.111	2	2	2	2	2	1	1	1	1
7161	3	80	Dododhara	1	599.111	2	2	2	2	1	1	1	1	1
7162	3	80	Dododhara	1	599.111	4	2	1	2	1	1	1	1	1
7163	3	80	Dododhara	1	599.111	2	1	1	2	1	1	0	1	0
7164	3	80	Dododhara	1	599.111	3	2	1	1	1	1	1	1	1
7165	3	80	Dododhara	1	599.111	3	2	4	2	1	1	0	1	1
7166	3	80	Dododhara	1	599.111	2	2	2	1	1	1	1	0	0
7167	3	80	Dododhara	1	599.111	2	2	4	2	1	1	0	0	1
7168	3	80	Dododhara	1	599.111	4	2	1	1	2			1	1
7169	3	80	Dododhara	1	599.111	2	2	2	2	1	0		1	1
7170	3	80	Dododhara	1	599.111	2	2	5	2	1	0		1	1
7171	3	80	Dododhara	1	599.111	3	2	2	1	1	1	1	0	1
7172	3	80	Dododhara	1	599.111	1	2	4	2	2			0	1
7173	3	80	Dododhara	1	599.111	2	2	4	2	2			1	1
7174	3	80	Dododhara	1	599.111	3	2	1	2	1	1	1	0	1
7175	3	80	Dododhara	1	599.111	3	2	2	2	1	1	0	1	1
7176	3	80	Dododhara	1	599.111	1	2	4	3	1	1	0	1	1
7177	3	80	Dododhara	1	599.111	2	6	1	2	2			1	0
7178	3	80	Dododhara	1	599.111	4	2	2	2	1	0		1	1
7179	3	80	Dododhara	1	599.111	3	6	2	2	1	0		1	0
7180	3	80	Dododhara	1	599.111	4	2	1	3	1	1	1	1	1
7181	3	80	Dododhara	1	599.111	4	2	1	1	1	1	1	1	1
7182	3	80	Dododhara	1	599.111	3	2	2	1	1	1	1	1	1
7183	3	80	Dododhara	1	599.111	3	2	1	1	1	0		0	0
7184	3	80	Dododhara	1	599.111	2	2	3	2	2	1	1	1	0
7185	3	80	Dododhara	1	599.111	3	2	1	1	1	1	1	1	1
7186	3	80	Dododhara	1	599.111	3	2	1	2	1	1	0	1	1
7187	3	80	Dododhara	1	599.111	3	2	4	2	1	0		1	1
7188	3	80	Dododhara	1	599.111	2	2	2	2	1	1	1	1	0
7189	3	80	Dododhara	1	599.111	1	2	4	2	1	1	0	0	1
7190	3	80	Dododhara	1	599.111	2	2	4	2	2			0	0
7191	3	80	Dododhara	1	599.111	2	2	2	2	2			0	1
7192	3	80	Dododhara	1	599.111	1	2	4	2	2			0	0
7193	3	80	Dododhara	1	599.111	4	2	1	1	2			0	1
7194	3	80	Dododhara	1	599.111	4	2	2	1	2			0	0
7195	3	80	Dododhara	1	599.111	2	2	1	2	2	1	1	1	1
7196	3	80	Dododhara	1	599.111	3	2	1	1	1	1	1	1	1
7197	3	80	Dododhara	1	599.111	2	2	3	2	1	1	1	1	1
7198	3	80	Dododhara	1	599.111	3	2	1	1	1	1	1	1	1
7199	3	80	Dododhara	1	599.111	1	2	4	2	1	1	0	1	0
7200	3	80	Dododhara	1	599.111	2	2	2	2	1	1	1	1	1
7021	3	79	Dhangadhi	2	627.93	3	6	5	2	2			0	0
7022	3	79	Dhangadhi	2	627.93	4	6	3	2	2			1	0
7023	3	79	Dhangadhi	2	627.93	3	6	4	2	2			1	0
7024	3	79	Dhangadhi	2	627.93	2	1	4	2	2			1	0
7025	3	79	Dhangadhi	2	627.93	2	1	4	2	2			0	0
7026	3	79	Dhangadhi	2	627.93	3	1	4	2	2			1	0
7027	3	79	Dhangadhi	2	627.93	2	6	5	2	2			1	0
7028	3	79	Dhangadhi	2	627.93	2	6	4	1	2			0	0
7029	3	79	Dhangadhi	2	627.93	3	6	4	1	2			1	0
7030	3	79	Dhangadhi	2	627.93	2	6	4	1	2			1	0
7031	3	79	Dhangadhi	2	627.93	1	6	4	2	2			0	0
7032	3	79	Dhangadhi	2	627.93	3	1	2	1	2			0	0
7033	3	79	Dhangadhi	2	627.93	1	5	5	2	2			1	1
7034	3	79	Dhangadhi	2	627.93	4	6	2	2	2			0	0
7035	3	79	Dhangadhi	2	627.93	2	1	1	1	2			1	0
7036	3	79	Dhangadhi	2	627.93	2	2	4	1	2	1	1	1	1
7037	3	79	Dhangadhi	2	627.93	3	6	1	1	1	1	0	0	0
7038	3	79	Dhangadhi	2	627.93	2	6	4	2	1	0		0	0
7039	3	79	Dhangadhi	2	627.93	2	1	4	2	2			0	0
7040	3	79	Dhangadhi	2	627.93	3	6	1	2	2			0	0
7041	3	79	Dhangadhi	2	627.93	2	1	3	2	2			0	0
7042	3	79	Dhangadhi	2	627.93	1	1	4	2	2			0	0
7043	3	79	Dhangadhi	2	627.93	3	1	4	1	2			1	0
7044	3	79	Dhangadhi	2	627.93	4	1	2	1	2			0	0
7045	3	79	Dhangadhi	2	627.93	2	2	2	2	2			0	0
7046	3	79	Dhangadhi	2	627.93	3	1	2	1	2			0	0
7047	3	79	Dhangadhi	2	627.93	2	1	1	2	2			1	0
7048	3	79	Dhangadhi	2	627.93	2	2	2	2	2			0	0
7049	3	79	Dhangadhi	2	627.93	3	1	2	1	2			0	0
7050	3	79	Dhangadhi	2	627.93	4	6	1	2	2			1	0
7051	3	79	Dhangadhi	2	627.93	3	1	2	1	2			0	0
7052	3	79	Dhangadhi	2	627.93	2	6	5	2	2			0	0
7053	3	79	Dhangadhi	2	627.93	3	6	2	1	2			1	0
7054	3	79	Dhangadhi	2	627.93	3	6	4	1	2			0	0
7055	3	79	Dhangadhi	2	627.93	2	6	3	2	2			1	0
7056	3	79	Dhangadhi	2	627.93	2	1	4	1	2			1	0
7057	3	79	Dhangadhi	2	627.93	2	1	3	2	2			1	0
7058	3	79	Dhangadhi	2	627.93	4	1	3	2	2			1	0
7059	3	79	Dhangadhi	2	627.93	2	1	4	1	2			1	0
7060	3	79	Dhangadhi	2	627.93	2	6	4	2	2			0	0
7061	3	79	Dhangadhi	2	627.93	3	6	2	1	2			1	0
7062	3	79	Dhangadhi	2	627.93	3	1	2	1	2			1	0
7063	3	79	Dhangadhi	2	627.93	2	1	4	1	2			1	0
7064	3	79	Dhangadhi	2	627.93	1	6	4	2	2			1	0
7065	3	79	Dhangadhi	2	627.93	4	6	4	1	2			1	0
7066	3	79	Dhangadhi	2	627.93	2	6	4	2	2			1	0
7067	3	79	Dhangadhi	2	627.93	3	1	2	1	2			1	0
7068	3	79	Dhangadhi	2	627.93	2	1	4	3	2			0	0
7069	3	79	Dhangadhi	2	627.93	4	1	2	2	2			0	0
7070	3	79	Dhangadhi	2	627.93	4	1	1	2	2			0	0
7071	3	79	Dhangadhi	2	627.93	2	1	4	2	1	1	0	0	0
7072	3	79	Dhangadhi	2	627.93	2	1	3	1	2			1	0
7073	3	79	Dhangadhi	2	627.93	4	1	2	1	2			1	0
7074	3	79	Dhangadhi	2	627.93	4	1	2	1	2			1	0
7075	3	79	Dhangadhi	2	627.93	2	1	3	2	2			0	0
7076	3	79	Dhangadhi	2	627.93	4	1	2	1	2			1	0
7077	3	79	Dhangadhi	2	627.93	3	1	2	1	1	0		1	0
7078	3	79	Dhangadhi	2	627.93	2	6	3	2	1	0		1	0
7079	3	79	Dhangadhi	2	627.93	3	5	4	2	2			1	0
7080	3	79	Dhangadhi	2	627.93	2	6	4	2	2			0	0
7081	3	79	Dhangadhi	2	627.93	3	6	3	1	1	0		0	0
7082	3	79	Dhangadhi	2	627.93	4	6	1	1	2			1	0
7083	3	79	Dhangadhi	2	627.93	2	6	4	2	2			0	0
7084	3	79	Dhangadhi	2	627.93	3	6	2	1	2			0	0
7085	3	79	Dhangadhi	2	627.93	4	2	4	2	2			0	0
7086	3	79	Dhangadhi	2	627.93	4	2	1	1	2			0	0
7087	3	79	Dhangadhi	2	627.93	4	2	2	1	2			0	0
7088	3	79	Dhangadhi	2	627.93	2	2	4	2	1	1	0	1	0
7089	3	79	Dhangadhi	2	627.93	1	2	5	2	2			0	0
7090	3	79	Dhangadhi	2	627.93	2	2	3	2	2			1	0
7091	3	79	Dhangadhi	2	627.93	4	6	2	1	2			1	0
7092	3	79	Dhangadhi	2	627.93	3	6	4	2	2			0	0
7093	3	79	Dhangadhi	2	627.93	1	5	5	2	2			0	0
7094	3	79	Dhangadhi	2	627.93	3	6	3	1	2			1	0
7095	3	79	Dhangadhi	2	627.93	1	6	4	3	2			0	0
7096	3	79	Dhangadhi	2	627.93	2	6	5	2	2			0	0
7097	3	79	Dhangadhi	2	627.93	2	2	4	3	2			0	0
7098	3	79	Dhangadhi	2	627.93	1	6	4	2	2			1	0
7099	3	79	Dhangadhi	2	627.93	3	1	3	2	2			0	0
7100	3	79	Dhangadhi	2	627.93	2	6	5	2	2			0	0
7101	3	79	Dhangadhi	2	627.93	2	2	4	1	2			0	0
7102	3	79	Dhangadhi	2	627.93	2	6	5	2	2			1	0
7103	3	79	Dhangadhi	2	627.93	3	2	1	2	2			0	0
7104	3	79	Dhangadhi	2	627.93	2	6	5	2	2			0	0
7105	3	79	Dhangadhi	2	627.93	1	6	4	2	2			0	0
7106	3	79	Dhangadhi	2	627.93	2	6	5	2	2			0	0
7107	3	79	Dhangadhi	2	627.93	3	2	2	2	2			0	0
7108	3	79	Dhangadhi	2	627.93	4	2	2	2	2			0	0
7109	3	79	Dhangadhi	2	627.93	2	6	4	2	2			0	0
7110	3	79	Dhangadhi	2	627.93	3	6	4	1	2			0	0
6931	3	78	Bhajani	1	596.483	3	2	2	1	1	1	0	1	0
6932	3	78	Bhajani	1	596.483	2	6	4	2	2			0	0
6933	3	78	Bhajani	1	596.483	4	6	1	1	2			0	0
6934	3	78	Bhajani	1	596.483	2	6	5	2	2			0	0
6935	3	78	Bhajani	1	596.483	2	2	2	2	2			0	1
6936	3	78	Bhajani	1	596.483	3	2	4	1	2			1	1
6937	3	78	Bhajani	1	596.483	2	6	4	2	1	1	0	1	0
6938	3	78	Bhajani	1	596.483	3	6	4	2	2			0	0
6939	3	78	Bhajani	1	596.483	2	6	2	2	2			0	0
6940	3	78	Bhajani	1	596.483	2	6	4	2	2			1	0
6941	3	78	Bhajani	1	596.483	3	6	2	2	2			0	0
6942	3	78	Bhajani	1	596.483	4	2	1	1	2	1	1	1	1
6943	3	78	Bhajani	1	596.483	2	2	4	2	1	1	0	0	0
6944	3	78	Bhajani	1	596.483	1	2	4	3	2			0	0
6945	3	78	Bhajani	1	596.483	4	2	1	2	2			1	0
6946	3	78	Bhajani	1	596.483	2	2	3	2	1	0		1	1
6947	3	78	Bhajani	1	596.483	1	2	4	2	1	0		0	0
6948	3	78	Bhajani	1	596.483	3	2	2	1	2			1	0
6949	3	78	Bhajani	1	596.483	2	2	4	1	1	0		1	0
[truncated: 7,001 more rows]
